# Supplementary material for: Role of genetic variants and DNA methylation of lipid metabolism-related genes in metabolic dysfunction-associated steatotic liver disease
Source: Front Physiol. 2025 Mar 17;16:1562848. doi: 10.3389/fphys.2025.1562848 (PMC11955510; doi:10.3389/fphys.2025.1562848)
Supplement: Supplementary file 1 [file Table2.xlsx]

## Sheet: Table S2
Table S2: Enrichment analysis of genes affected by MASLD genetic risk variants
Gene_set	Term	Overlap	P-value	Adjusted P-value	Old P-value	Old Adjusted P-value	Odds Ratio	Combined Score	Genes
GO_Biological_Process_2021	triglyceride metabolic process (GO:0006641)	11/55	2.196241e-15	3.215297e-12	0	0	57.06322	1925.999	GPAM;APOH;APOC1;PNPLA3;APOC3;APOE;APOB;LPIN1;APOA5;SLC27A5;PNPLA2
GO_Biological_Process_2021	glucose homeostasis (GO:0042593)	10/86	1.298102e-11	9.444969e-09	0	0	29.64414	743.1054	TCF7L2;GCKR;IL6;IRS1;INSR;ADIPOQ;LEPR;PPARG;PIK3R2;ADIPOR2
GO_Biological_Process_2021	positive regulation of lipid metabolic process (GO:0045834)	7/25	2.438915e-11	9.444969e-09	0	0	84.97436	2076.508	IL1B;ADIPOQ;HSD17B13;PPARG;APOE;PPARA;APOA5
GO_Biological_Process_2021	regulation of lipid metabolic process (GO:0019216)	10/92	2.580593e-11	9.444969e-09	0	0	27.46674	669.6506	GPAM;IL1B;MBOAT7;APOC1;APOC3;PPARG;PPARA;SREBF2;FDFT1;TM6SF2
GO_Biological_Process_2021	carbohydrate homeostasis (GO:0033500)	9/70	5.686342e-11	1.664961e-08	0	0	32.89169	775.9272	TCF7L2;GCKR;IL6;IRS1;INSR;ADIPOQ;LEPR;PPARG;ADIPOR2
GO_Biological_Process_2021	acylglycerol metabolic process (GO:0006639)	7/41	1.070227e-09	2.611353e-07	0	0	44.95023	928.4647	APOH;APOC1;PNPLA3;APOC3;APOE;APOA5;PNPLA2
GO_Biological_Process_2021	positive regulation of cellular metabolic process (GO:0031325)	9/105	2.283157e-09	4.775061e-07	0	0	20.86306	415.1271	INSR;ADIPOQ;APOC1;AGTR1;PCSK9;PPARG;APOE;PPARA;APOA5
GO_Biological_Process_2021	positive regulation of metabolic process (GO:0009893)	9/113	4.392527e-09	8.038324e-07	0	0	19.25043	370.443	ADRB3;INSR;UCP2;ADIPOQ;LEPR;PEMT;ADRB2;LPIN1;ADIPOR2
GO_Biological_Process_2021	regulation of fatty acid biosynthetic process (GO:0042304)	6/29	5.139585e-09	8.360392e-07	0	0	56.36767	1075.85	ADIPOQ;APOC1;ERLIN1;APOC3;ADIPOR2;APOA5
GO_Biological_Process_2021	response to insulin (GO:0032868)	8/84	7.97725e-09	1.167869e-06	0	0	23.1883	432.3847	IRS1;INSR;ADIPOQ;PCSK9;ENPP1;PPARG;PIK3R2;LPIN1
GO_Biological_Process_2021	fatty acid metabolic process (GO:0006631)	9/124	9.988932e-09	1.329436e-06	0	0	17.39941	320.5283	GPAM;ADIPOQ;PNPLA3;ACSL4;PPARG;LPIN1;PPARA;ADIPOR2;SLC27A5
GO_Biological_Process_2021	regulation of lipid biosynthetic process (GO:0046890)	6/35	1.71514e-08	2.092471e-06	0	0	44.6919	799.1443	ADIPOQ;HSD17B13;APOE;PPARA;ADIPOR2;APOA5
GO_Biological_Process_2021	chylomicron remnant clearance (GO:0034382)	4/7	1.875412e-08	2.112003e-06	0	0	282.2553	5021.845	APOC1;APOC3;APOE;APOB
GO_Biological_Process_2021	positive regulation of cold-induced thermogenesis (GO:0120162)	8/97	2.51031e-08	2.625067e-06	0	0	19.78826	346.3001	ADRB3;ADIPOQ;UCP2;LEPR;PEMT;ADRB2;LPIN1;ADIPOR2
GO_Biological_Process_2021	cellular response to peptide hormone stimulus (GO:0071375)	8/106	5.052936e-08	4.931666e-06	0	0	17.96281	301.788	IRS1;INSR;ADIPOQ;PCSK9;ENPP1;PIK3R2;PPARG;LPIN1
GO_Biological_Process_2021	positive regulation of lipid catabolic process (GO:0050996)	5/22	6.280453e-08	5.746614e-06	0	0	62.88741	1042.877	IRS1;IL1B;PPARA;APOA5;PNPLA2
GO_Biological_Process_2021	positive regulation of cholesterol esterification (GO:0010873)	4/9	6.700958e-08	5.770707e-06	0	0	169.3362	2797.168	APOC1;AGTR1;APOE;APOA5
GO_Biological_Process_2021	chylomicron assembly (GO:0034378)	4/10	1.112637e-07	9.04945e-06	0	0	141.1064	2259.305	MTTP;APOC3;APOE;APOB
GO_Biological_Process_2021	positive regulation of multicellular organismal process (GO:0051240)	12/345	1.233157e-07	9.501799e-06	0	0	8.199874	130.4478	IL6;ADRB3;IL1B;UCP2;ADIPOQ;LEPR;PEMT;APOE;ADRB2;LPIN1;APOA5;ADIPOR2
GO_Biological_Process_2021	cellular response to insulin stimulus (GO:0032869)	8/129	2.329075e-07	1.656868e-05	0	0	14.5315	221.9341	IRS1;INSR;ADIPOQ;PCSK9;ENPP1;PIK3R2;PPARG;LPIN1
GO_Biological_Process_2021	regulation of cholesterol esterification (GO:0010872)	4/12	2.603003e-07	1.656868e-05	0	0	105.8191	1604.37	APOC1;AGTR1;APOE;APOA5
GO_Biological_Process_2021	phospholipid efflux (GO:0033700)	4/12	2.603003e-07	1.656868e-05	0	0	105.8191	1604.37	APOC1;APOC3;APOE;APOA5
GO_Biological_Process_2021	very-low-density lipoprotein particle assembly (GO:0034379)	4/12	2.603003e-07	1.656868e-05	0	0	105.8191	1604.37	APOC1;MTTP;APOC3;APOB
GO_Biological_Process_2021	positive regulation of steroid metabolic process (GO:0045940)	4/13	3.745786e-07	2.193532e-05	0	0	94.05674	1391.801	APOC1;AGTR1;APOE;APOA5
GO_Biological_Process_2021	triglyceride-rich lipoprotein particle remodeling (GO:0034370)	4/13	3.745786e-07	2.193532e-05	0	0	94.05674	1391.801	APOC3;APOE;APOB;APOA5
GO_Biological_Process_2021	regulation of macrophage derived foam cell differentiation (GO:0010743)	5/31	3.913364e-07	2.203525e-05	0	0	41.10008	606.3782	ADIPOQ;AGTR1;PPARG;APOB;PPARA
GO_Biological_Process_2021	positive regulation of intracellular signal transduction (GO:1902533)	14/546	4.305152e-07	2.334349e-05	0	0	6.068296	88.9508	KLB;TCF7L2;CHUK;IRS1;INSR;ADIPOQ;PDGFA;PIK3R2;ADRB2;IL6;ADRB3;IL1B;TNFSF10;TLR4
GO_Biological_Process_2021	lipid homeostasis (GO:0055088)	6/64	7.066274e-07	3.694652e-05	0	0	22.31334	316.0186	PNPLA3;PPARG;APOE;APOA5;TM6SF2;PNPLA2
GO_Biological_Process_2021	regulation of cholesterol storage (GO:0010885)	4/16	9.427801e-07	4.600767e-05	0	0	70.53191	978.5903	PPARG;APOB;PPARA;SREBF2
GO_Biological_Process_2021	positive regulation of small molecule metabolic process (GO:0062013)	4/16	9.427801e-07	4.600767e-05	0	0	70.53191	978.5903	IRS1;ADIPOQ;PPARG;PPARA
GO_Biological_Process_2021	regulation of glucose import (GO:0046324)	5/37	9.808864e-07	4.632315e-05	0	0	33.38374	461.8576	IRS1;INSR;ADIPOQ;ITLN1;ENPP1
GO_Biological_Process_2021	cholesterol homeostasis (GO:0042632)	6/71	1.313101e-06	6.007437e-05	0	0	19.90334	269.5534	MTTP;PCSK9;APOC3;APOE;APOB;APOA5
GO_Biological_Process_2021	sterol homeostasis (GO:0055092)	6/72	1.426841e-06	6.329985e-05	0	0	19.60079	263.8276	MTTP;PCSK9;APOC3;APOE;APOB;APOA5
GO_Biological_Process_2021	regulation of fatty acid metabolic process (GO:0019217)	4/18	1.573241e-06	6.580644e-05	0	0	60.44985	807.7534	ADIPOQ;PPARG;PPARA;ADIPOR2
GO_Biological_Process_2021	positive regulation of fatty acid metabolic process (GO:0045923)	4/18	1.573241e-06	6.580644e-05	0	0	60.44985	807.7534	ADIPOQ;PPARG;PPARA;APOA5
GO_Biological_Process_2021	negative regulation of lipoprotein particle clearance (GO:0010985)	3/6	2.257301e-06	8.931591e-05	0	0	209.4632	2723.302	APOC1;APOC3;PCSK9
GO_Biological_Process_2021	negative regulation of sequestering of triglyceride (GO:0010891)	3/6	2.257301e-06	8.931591e-05	0	0	209.4632	2723.302	PPARG;PPARA;PNPLA2
GO_Biological_Process_2021	positive regulation of biosynthetic process (GO:0009891)	5/44	2.378459e-06	9.163326e-05	0	0	27.38213	354.5728	HSD17B13;APOE;PPARA;APOA5;TLR4
GO_Biological_Process_2021	negative regulation of lipid storage (GO:0010888)	4/20	2.47231e-06	9.280673e-05	0	0	52.8883	682.8068	IL6;PPARG;PPARA;PNPLA2
GO_Biological_Process_2021	regulation of fat cell differentiation (GO:0045598)	6/80	2.659157e-06	9.732513e-05	0	0	17.47474	224.3319	FTO;IL6;ADIPOQ;ENPP1;PPARG;TRIB2
GO_Biological_Process_2021	regulation of lipid catabolic process (GO:0050994)	4/21	3.042574e-06	0.0001060554	0	0	49.77472	632.2786	IL1B;APOC1;APOC3;APOA5
GO_Biological_Process_2021	regulation of lipoprotein lipase activity (GO:0051004)	4/21	3.042574e-06	0.0001060554	0	0	49.77472	632.2786	APOH;APOC1;APOC3;APOA5
GO_Biological_Process_2021	regulation of primary metabolic process (GO:0080090)	7/130	3.528001e-06	0.0001201161	0	0	12.36961	155.2977	GPAM;PPARG;APOE;PPARA;SREBF2;FDFT1;TM6SF2
GO_Biological_Process_2021	acylglycerol biosynthetic process (GO:0046463)	4/23	4.46788e-06	0.000145355	0	0	44.5308	548.5569	GPAM;PNPLA3;LPIN1;PNPLA2
GO_Biological_Process_2021	triglyceride catabolic process (GO:0019433)	4/23	4.46788e-06	0.000145355	0	0	44.5308	548.5569	PNPLA3;APOC3;APOA5;PNPLA2
GO_Biological_Process_2021	cholesterol transport (GO:0030301)	5/51	5.007138e-06	0.0001593576	0	0	23.20711	283.2345	APOC1;APOC3;APOE;APOB;APOA5
GO_Biological_Process_2021	cholesterol efflux (GO:0033344)	4/24	5.341349e-06	0.0001663773	0	0	42.30213	513.5492	APOC1;APOC3;APOE;APOA5
GO_Biological_Process_2021	positive regulation of cellular catabolic process (GO:0031331)	7/141	6.04099e-06	0.0001842502	0	0	11.34788	136.3668	IRS1;INSR;IL1B;APOE;PPARA;APOA5;PNPLA2
GO_Biological_Process_2021	acylglycerol homeostasis (GO:0055090)	4/25	6.334904e-06	0.0001892714	0	0	40.28571	482.1973	GCKR;APOC3;APOE;APOA5
GO_Biological_Process_2021	negative regulation of receptor-mediated endocytosis (GO:0048261)	4/26	7.458632e-06	0.0002099892	0	0	38.45261	453.9769	ADIPOQ;APOC1;PCSK9;APOC3
GO_Biological_Process_2021	regulation of glycogen biosynthetic process (GO:0005979)	4/26	7.458632e-06	0.0002099892	0	0	38.45261	453.9769	IRS1;PPP1R3B;INSR;ENPP1
GO_Biological_Process_2021	positive regulation of glucose import (GO:0046326)	4/26	7.458632e-06	0.0002099892	0	0	38.45261	453.9769	IRS1;INSR;ADIPOQ;ITLN1
GO_Biological_Process_2021	regulation of inflammatory response (GO:0050727)	8/206	7.868833e-06	0.0002165127	0	0	8.845791	103.9611	IL6;IL1B;ADIPOQ;AGTR1;PPARG;APOE;PPARA;TLR4
GO_Biological_Process_2021	negative regulation of metabolic process (GO:0009892)	5/56	7.986123e-06	0.0002165127	0	0	20.92663	245.6327	IL1B;ADIPOQ;APOC1;APOC3;TLR4
GO_Biological_Process_2021	regulation of MAP kinase activity (GO:0043405)	6/97	8.178272e-06	0.0002176907	0	0	14.19804	166.3163	IL1B;ADIPOQ;PDGFA;APOE;TRIB1;TRIB2
GO_Biological_Process_2021	negative regulation of systemic arterial blood pressure (GO:0003085)	3/9	9.379919e-06	0.0002367621	0	0	104.7158	1212.288	ADRB3;ADRB2;SOD2
GO_Biological_Process_2021	chylomicron remodeling (GO:0034371)	3/9	9.379919e-06	0.0002367621	0	0	104.7158	1212.288	APOC3;APOE;APOB
GO_Biological_Process_2021	lipoprotein metabolic process (GO:0042157)	3/9	9.379919e-06	0.0002367621	0	0	104.7158	1212.288	MTTP;APOE;APOA5
GO_Biological_Process_2021	phospholipid transport (GO:0015914)	5/59	1.034613e-05	0.0002567244	0	0	19.76105	226.8351	MTTP;APOC1;APOC3;APOE;APOA5
GO_Biological_Process_2021	regulation of insulin secretion (GO:0050796)	6/104	1.221686e-05	0.0002980914	0	0	13.17924	149.0927	TCF7L2;IL6;IRS1;IL1B;SLC2A1;ACSL4
GO_Biological_Process_2021	negative regulation of receptor binding (GO:1900121)	3/10	1.335225e-05	0.000320454	0	0	89.75188	1007.359	HFE;ADIPOQ;PCSK9
GO_Biological_Process_2021	triglyceride homeostasis (GO:0070328)	4/31	1.540602e-05	0.0003637808	0	0	31.32388	347.0921	GCKR;APOC3;APOE;APOA5
GO_Biological_Process_2021	positive regulation of glucose transmembrane transport (GO:0010828)	4/32	1.75409e-05	0.0004013692	0	0	30.20365	330.7594	IRS1;INSR;ADIPOQ;ITLN1
GO_Biological_Process_2021	regulation of MAPK cascade (GO:0043408)	7/166	1.754619e-05	0.0004013692	0	0	9.551524	104.5956	IL6;ADRB3;INSR;IL1B;PDGFA;PIK3R2;ADRB2
GO_Biological_Process_2021	negative regulation of cholesterol transport (GO:0032375)	3/11	1.829408e-05	0.0004120389	0	0	78.52895	856.667	APOC1;APOC3;SREBF2
GO_Biological_Process_2021	regulation of cholesterol efflux (GO:0010874)	4/33	1.988554e-05	0.0004345139	0	0	29.16067	315.6794	ADIPOQ;PPARG;APOE;SREBF2
GO_Biological_Process_2021	negative regulation of smooth muscle cell proliferation (GO:0048662)	4/33	1.988554e-05	0.0004345139	0	0	29.16067	315.6794	ADIPOQ;PPARG;SOD2;TRIB1
GO_Biological_Process_2021	negative regulation of fatty acid biosynthetic process (GO:0045717)	3/12	2.43054e-05	0.0005156972	0	0	69.8	741.6119	APOC1;ERLIN1;APOC3
GO_Biological_Process_2021	regulation of triglyceride catabolic process (GO:0010896)	3/12	2.43054e-05	0.0005156972	0	0	69.8	741.6119	APOC3;APOA5;PNPLA2
GO_Biological_Process_2021	acylglycerol catabolic process (GO:0046464)	4/35	2.525464e-05	0.0005207435	0	0	27.2766	288.7637	PNPLA3;APOC3;APOA5;PNPLA2
GO_Biological_Process_2021	positive regulation of lipid biosynthetic process (GO:0046889)	4/35	2.525464e-05	0.0005207435	0	0	27.2766	288.7637	HSD17B13;APOE;PPARA;APOA5
GO_Biological_Process_2021	negative regulation of fat cell differentiation (GO:0045599)	4/36	2.830504e-05	0.0005755358	0	0	26.42287	276.7128	IL6;ADIPOQ;ENPP1;TRIB2
GO_Biological_Process_2021	negative regulation of macrophage derived foam cell differentiation (GO:0010745)	3/13	3.148472e-05	0.0006145818	0	0	62.81684	651.1599	ADIPOQ;PPARG;PPARA
GO_Biological_Process_2021	regulation of tube diameter (GO:0035296)	3/13	3.148472e-05	0.0006145818	0	0	62.81684	651.1599	GCLC;AGTR1;GCLM
GO_Biological_Process_2021	vascular process in circulatory system (GO:0003018)	3/13	3.148472e-05	0.0006145818	0	0	62.81684	651.1599	GCLC;AGTR1;GCLM
GO_Biological_Process_2021	phospholipid metabolic process (GO:0006644)	5/76	3.575162e-05	0.0006886892	0	0	15.01666	153.7543	GPAM;PLPPR4;PNPLA3;FADS1;FDFT1
GO_Biological_Process_2021	regulation of receptor-mediated endocytosis (GO:0048259)	4/39	3.908087e-05	0.0007430441	0	0	24.15441	245.1643	HFE;APOC1;APOC3;APOA5
GO_Biological_Process_2021	vasodilation (GO:0042311)	3/14	3.992906e-05	0.0007494378	0	0	57.10335	578.3659	ADRB3;ADRB2;SOD2
GO_Biological_Process_2021	regulation of sequestering of triglyceride (GO:0010889)	3/15	4.973399e-05	0.0009216526	0	0	52.34211	518.6486	PPARG;PPARA;PNPLA2
GO_Biological_Process_2021	positive regulation of receptor-mediated endocytosis (GO:0048260)	4/44	6.33027e-05	0.001158439	0	0	21.12979	204.274	HFE;INSR;PCSK9;APOA5
GO_Biological_Process_2021	regulation of protein kinase B signaling (GO:0051896)	7/207	7.171687e-05	0.001286239	0	0	7.577692	72.31228	KLB;TCF7L2;IRS1;INSR;PDGFA;PIK3R2;PPARA
GO_Biological_Process_2021	negative regulation of fatty acid metabolic process (GO:0045922)	3/17	7.380058e-05	0.001286239	0	0	44.86015	426.8059	APOC1;ERLIN1;APOC3
GO_Biological_Process_2021	regulation of cholesterol biosynthetic process (GO:0045540)	3/17	7.380058e-05	0.001286239	0	0	44.86015	426.8059	ERLIN1;APOE;SREBF2
GO_Biological_Process_2021	negative regulation of vascular associated smooth muscle cell proliferation (GO:1904706)	3/17	7.380058e-05	0.001286239	0	0	44.86015	426.8059	ADIPOQ;PPARG;SOD2
GO_Biological_Process_2021	positive regulation of nucleocytoplasmic transport (GO:0046824)	4/46	7.552716e-05	0.001300844	0	0	20.12158	190.9743	TCF7L2;IL1B;PIK3R2;ZPR1
GO_Biological_Process_2021	negative regulation of inflammatory response (GO:0050728)	7/212	8.329518e-05	0.001417955	0	0	7.390994	69.4245	IL6;ADRB3;ADIPOQ;PPARG;APOE;ADRB2;PPARA
GO_Biological_Process_2021	negative regulation of lipid catabolic process (GO:0050995)	3/18	8.824617e-05	0.0014516	0	0	41.86737	390.8478	IL1B;APOC1;APOC3
GO_Biological_Process_2021	high-density lipoprotein particle remodeling (GO:0034375)	3/18	8.824617e-05	0.0014516	0	0	41.86737	390.8478	APOC1;APOC3;APOE
GO_Biological_Process_2021	triglyceride biosynthetic process (GO:0019432)	3/18	8.824617e-05	0.0014516	0	0	41.86737	390.8478	GPAM;PNPLA3;LPIN1
GO_Biological_Process_2021	negative regulation of catabolic process (GO:0009895)	4/49	9.696651e-05	0.001559989	0	0	18.7773	173.5238	IL1B;APOC1;APOC3;PPARA
GO_Biological_Process_2021	regulation of smooth muscle cell proliferation (GO:0048660)	4/49	9.696651e-05	0.001559989	0	0	18.7773	173.5238	TCF7L2;IL6;PPARG;TRIB1
GO_Biological_Process_2021	negative regulation of MAPK cascade (GO:0043409)	5/94	9.909179e-05	0.001576852	0	0	11.96871	110.3451	IL1B;ADIPOQ;PIK3R2;APOE;TLR4
GO_Biological_Process_2021	negative regulation of cellular biosynthetic process (GO:0031327)	4/52	0.0001225144	0.001928614	0	0	17.60106	158.5377	ADIPOQ;APOC1;ERLIN1;APOC3
GO_Biological_Process_2021	positive regulation of chemokine production (GO:0032722)	4/53	0.0001320202	0.002056144	0	0	17.24099	154.0061	IL6;IL1B;ADIPOQ;TLR4
GO_Biological_Process_2021	positive regulation of protein kinase B signaling (GO:0051897)	6/161	0.0001416708	0.002183222	0	0	8.308696	73.6317	KLB;TCF7L2;IRS1;INSR;PDGFA;PIK3R2
GO_Biological_Process_2021	negative regulation of cytokine-mediated signaling pathway (GO:0001960)	4/55	0.0001526173	0.002327414	0	0	16.5632	145.5504	IL1RN;IL6;ADIPOQ;PPARG
GO_Biological_Process_2021	negative regulation of lipid biosynthetic process (GO:0051055)	3/22	0.0001641907	0.002428032	0	0	33.04654	287.9835	APOC1;ERLIN1;APOC3
GO_Biological_Process_2021	regulation of lipid storage (GO:0010883)	3/22	0.0001641907	0.002428032	0	0	33.04654	287.9835	FTO;IL6;APOB
GO_Biological_Process_2021	regulation of platelet activation (GO:0010543)	3/22	0.0001641907	0.002428032	0	0	33.04654	287.9835	PDGFA;APOE;TLR4
GO_Biological_Process_2021	positive regulation of cholesterol efflux (GO:0010875)	3/23	0.0001881493	0.002754506	0	0	31.39263	269.2946	ADIPOQ;PPARG;APOE
GO_Biological_Process_2021	lipid transport (GO:0006869)	5/109	0.0001990523	0.002885273	0	0	10.2347	87.21951	ABCC2;MTTP;APOE;APOA5;SLC27A5
GO_Biological_Process_2021	negative regulation of lipid metabolic process (GO:0045833)	3/24	0.0002142649	0.003075332	0	0	29.89624	252.5723	IL1B;APOC1;APOC3
GO_Biological_Process_2021	positive regulation of interleukin-8 production (GO:0032757)	4/61	0.0002283366	0.003088648	0	0	14.81523	124.2211	IL6;IL1B;ADIPOQ;TLR4
GO_Biological_Process_2021	negative regulation of cholesterol biosynthetic process (GO:0045541)	2/5	0.0002353803	0.003088648	0	0	138.1875	1154.461	ERLIN1;APOE
GO_Biological_Process_2021	negative regulation of cholesterol metabolic process (GO:0090206)	2/5	0.0002353803	0.003088648	0	0	138.1875	1154.461	ERLIN1;APOE
GO_Biological_Process_2021	negative regulation of sterol biosynthetic process (GO:0106119)	2/5	0.0002353803	0.003088648	0	0	138.1875	1154.461	ERLIN1;APOE
GO_Biological_Process_2021	regulation of low-density lipoprotein particle receptor catabolic process (GO:0032803)	2/5	0.0002353803	0.003088648	0	0	138.1875	1154.461	PCSK9;APOE
GO_Biological_Process_2021	positive regulation of cAMP-dependent protein kinase activity (GO:2000481)	2/5	0.0002353803	0.003088648	0	0	138.1875	1154.461	ADIPOQ;ADRB2
GO_Biological_Process_2021	regulation of type B pancreatic cell apoptotic process (GO:2000674)	2/5	0.0002353803	0.003088648	0	0	138.1875	1154.461	TCF7L2;IL6
GO_Biological_Process_2021	positive regulation of glial cell proliferation (GO:0060252)	2/5	0.0002353803	0.003088648	0	0	138.1875	1154.461	IL6;IL1B
GO_Biological_Process_2021	positive regulation of vascular associated smooth muscle cell apoptotic process (GO:1905461)	2/5	0.0002353803	0.003088648	0	0	138.1875	1154.461	PPARG;SOD2
GO_Biological_Process_2021	glycerophospholipid biosynthetic process (GO:0046474)	6/177	0.0002369451	0.003088648	0	0	7.525172	62.81774	GPAM;MBOAT7;PNPLA3;PEMT;PIK3R2;LPIN1
GO_Biological_Process_2021	negative regulation of signaling (GO:0023057)	3/25	0.0002426192	0.003088648	0	0	28.53589	237.5332	IL1B;ADIPOQ;PCSK9
GO_Biological_Process_2021	regulation of heterotypic cell-cell adhesion (GO:0034114)	3/25	0.0002426192	0.003088648	0	0	28.53589	237.5332	IL1RN;IL1B;ADIPOQ
GO_Biological_Process_2021	response to hexose (GO:0009746)	3/25	0.0002426192	0.003088648	0	0	28.53589	237.5332	TCF7L2;GCKR;ADIPOQ
GO_Biological_Process_2021	response to lipid (GO:0033993)	5/114	0.0002453518	0.003096509	0	0	9.76275	81.15596	IL1B;PPARG;PPARA;TRIB1;TLR4
GO_Biological_Process_2021	positive regulation of cellular biosynthetic process (GO:0031328)	6/180	0.0002593949	0.003245762	0	0	7.394303	61.05593	IL6;IRS1;INSR;IL1B;APOA5;TLR4
GO_Biological_Process_2021	negative regulation of signaling receptor activity (GO:2000272)	3/26	0.0002732926	0.003382022	0	0	27.29382	223.9449	HFE;PPARG;PPARA
GO_Biological_Process_2021	diterpenoid metabolic process (GO:0016101)	4/64	0.0002749048	0.003382022	0	0	14.07234	115.3803	ADH1B;APOC3;APOE;APOB
GO_Biological_Process_2021	negative regulation of response to external stimulus (GO:0032102)	5/118	0.0002879457	0.003512937	0	0	9.415263	76.76018	ADIPOQ;PPARG;APOE;PPARA;TRIB1
GO_Biological_Process_2021	chemical homeostasis (GO:0048878)	4/65	0.0002918378	0.003530996	0	0	13.84095	112.6558	PNPLA3;PPARG;TM6SF2;PNPLA2
GO_Biological_Process_2021	negative regulation of insulin receptor signaling pathway (GO:0046627)	3/27	0.000306364	0.003646479	0	0	26.15526	211.6153	IRS1;IL1B;ENPP1
GO_Biological_Process_2021	positive regulation of nitric oxide biosynthetic process (GO:0045429)	3/27	0.000306364	0.003646479	0	0	26.15526	211.6153	INSR;IL1B;TLR4
GO_Biological_Process_2021	cellular response to nutrient levels (GO:0031669)	4/66	0.0003095064	0.003654172	0	0	13.61702	110.0328	PCSK9;PPARA;FADS1;SREBF2
GO_Biological_Process_2021	negative regulation of cellular response to insulin stimulus (GO:1900077)	3/28	0.0003419113	0.003933163	0	0	25.10779	200.3842	IRS1;IL1B;ENPP1
GO_Biological_Process_2021	regulation of small molecule metabolic process (GO:0062012)	3/28	0.0003419113	0.003933163	0	0	25.10779	200.3842	ADIPOQ;APOE;PPARA
GO_Biological_Process_2021	positive regulation of nitric oxide metabolic process (GO:1904407)	3/28	0.0003419113	0.003933163	0	0	25.10779	200.3842	INSR;IL1B;TLR4
GO_Biological_Process_2021	negative regulation of lipoprotein lipase activity (GO:0051005)	2/6	0.0003519428	0.003933163	0	0	103.6354	824.1132	APOC1;APOC3
GO_Biological_Process_2021	regulation of interleukin-1-mediated signaling pathway (GO:2000659)	2/6	0.0003519428	0.003933163	0	0	103.6354	824.1132	IL1RN;IL6
GO_Biological_Process_2021	positive regulation of cholesterol storage (GO:0010886)	2/6	0.0003519428	0.003933163	0	0	103.6354	824.1132	APOB;SREBF2
GO_Biological_Process_2021	regulation of very-low-density lipoprotein particle remodeling (GO:0010901)	2/6	0.0003519428	0.003933163	0	0	103.6354	824.1132	APOC3;APOA5
GO_Biological_Process_2021	negative regulation of cell differentiation (GO:0045596)	6/191	0.0003563942	0.003952736	0	0	6.950764	55.1854	IL6;ADIPOQ;ENPP1;PPARG;PPARA;TRIB2
GO_Biological_Process_2021	positive regulation of macromolecule biosynthetic process (GO:0010557)	5/129	0.0004341893	0.004779347	0	0	8.575269	66.38999	IL6;IRS1;INSR;IL1B;TLR4
GO_Biological_Process_2021	response to molecule of bacterial origin (GO:0002237)	4/73	0.0004553448	0.004974812	0	0	12.23127	94.11294	IL6;IL1B;TRIB1;TLR4
GO_Biological_Process_2021	positive regulation of protein phosphorylation (GO:0001934)	8/371	0.0004790181	0.005063652	0	0	4.784573	36.57219	IL6;HFE;INSR;IL1B;ADIPOQ;ITLN1;LEPR;PDGFA
GO_Biological_Process_2021	negative regulation of protein binding (GO:0032091)	4/74	0.0004795695	0.005063652	0	0	12.05593	92.13889	ADRB3;HFE;ADIPOQ;ADRB2
GO_Biological_Process_2021	regulation of peptide hormone secretion (GO:0090276)	4/74	0.0004795695	0.005063652	0	0	12.05593	92.13889	IL6;HFE;IL1B;SLC2A1
GO_Biological_Process_2021	acylglycerol acyl-chain remodeling (GO:0036155)	2/7	0.0004911466	0.005063652	0	0	82.90417	631.6276	PNPLA3;PNPLA2
GO_Biological_Process_2021	negative regulation of low-density lipoprotein receptor activity (GO:1905598)	2/7	0.0004911466	0.005063652	0	0	82.90417	631.6276	ADIPOQ;PCSK9
GO_Biological_Process_2021	regulation of vascular associated smooth muscle cell apoptotic process (GO:1905459)	2/7	0.0004911466	0.005063652	0	0	82.90417	631.6276	PPARG;SOD2
GO_Biological_Process_2021	positive regulation of gliogenesis (GO:0014015)	2/7	0.0004911466	0.005063652	0	0	82.90417	631.6276	IL6;IL1B
GO_Biological_Process_2021	positive regulation of receptor catabolic process (GO:2000646)	2/7	0.0004911466	0.005063652	0	0	82.90417	631.6276	PCSK9;APOE
GO_Biological_Process_2021	cholesterol metabolic process (GO:0008203)	4/77	0.000557747	0.005648198	0	0	11.55873	86.59344	APOE;APOB;APOA5;FDFT1
GO_Biological_Process_2021	phosphatidylcholine metabolic process (GO:0046470)	4/77	0.000557747	0.005648198	0	0	11.55873	86.59344	MBOAT7;PEMT;LPIN1;APOA5
GO_Biological_Process_2021	positive regulation of cholesterol transport (GO:0032376)	3/33	0.0005594185	0.005648198	0	0	20.91789	156.646	ADIPOQ;PPARG;APOE
GO_Biological_Process_2021	regulation of Cdc42 protein signal transduction (GO:0032489)	2/8	0.0006527715	0.006328857	0	0	69.08333	506.6767	APOC3;APOE
GO_Biological_Process_2021	diacylglycerol biosynthetic process (GO:0006651)	2/8	0.0006527715	0.006328857	0	0	69.08333	506.6767	GPAM;PNPLA2
GO_Biological_Process_2021	positive regulation of lipoprotein lipase activity (GO:0051006)	2/8	0.0006527715	0.006328857	0	0	69.08333	506.6767	APOH;APOA5
GO_Biological_Process_2021	positive regulation of monocyte chemotactic protein-1 production (GO:0071639)	2/8	0.0006527715	0.006328857	0	0	69.08333	506.6767	IL1B;ADIPOQ
GO_Biological_Process_2021	SREBP signaling pathway (GO:0032933)	2/8	0.0006527715	0.006328857	0	0	69.08333	506.6767	ERLIN1;SREBF2
GO_Biological_Process_2021	positive regulation of triglyceride catabolic process (GO:0010898)	2/8	0.0006527715	0.006328857	0	0	69.08333	506.6767	APOA5;PNPLA2
GO_Biological_Process_2021	blood vessel diameter maintenance (GO:0097746)	3/35	0.0006663331	0.00641784	0	0	19.60855	143.4115	GCLC;AGTR1;GCLM
GO_Biological_Process_2021	regulation of interleukin-8 production (GO:0032677)	4/81	0.0006755401	0.006463992	0	0	10.95607	79.97925	IL6;IL1B;ADIPOQ;TLR4
GO_Biological_Process_2021	receptor-mediated endocytosis (GO:0006898)	5/143	0.0006940714	0.006555616	0	0	7.69986	56.00059	ADRB3;INSR;APOE;ADRB2;APOB
GO_Biological_Process_2021	monocarboxylic acid metabolic process (GO:0032787)	5/143	0.0006940714	0.006555616	0	0	7.69986	56.00059	GPAM;ADH1B;ACSL4;PPARG;PPARA
GO_Biological_Process_2021	long-chain fatty acid metabolic process (GO:0001676)	4/83	0.0007405935	0.006950185	0	0	10.67762	76.96491	FADS2;PNPLA3;ACSL4;FADS1
GO_Biological_Process_2021	vascular transport (GO:0010232)	4/84	0.0007747271	0.007186946	0	0	10.54362	75.52393	ABCC2;INSR;SLC2A1;LEPR
GO_Biological_Process_2021	negative regulation of endothelial cell proliferation (GO:0001937)	3/37	0.0007854586	0.007186946	0	0	18.45325	131.9268	APOH;PPARG;APOE
GO_Biological_Process_2021	regulation of protein autophosphorylation (GO:0031952)	3/37	0.0007854586	0.007186946	0	0	18.45325	131.9268	ADIPOQ;PDGFA;ENPP1
GO_Biological_Process_2021	regulation of vascular associated smooth muscle cell proliferation (GO:1904705)	3/37	0.0007854586	0.007186946	0	0	18.45325	131.9268	ADIPOQ;PPARG;SOD2
GO_Biological_Process_2021	negative regulation of defense response (GO:0031348)	4/85	0.0008099579	0.007204593	0	0	10.41292	74.12469	ADIPOQ;PPARG;APOE;PPARA
GO_Biological_Process_2021	positive regulation of intracellular protein transport (GO:0090316)	5/148	0.0008104716	0.007204593	0	0	7.428754	52.87709	TCF7L2;IL1B;PIK3R2;SREBF2;ZPR1
GO_Biological_Process_2021	negative regulation of lipase activity (GO:0060192)	2/9	0.0008365989	0.007204593	0	0	59.21131	419.5812	APOC1;APOC3
GO_Biological_Process_2021	regulation of glial cell proliferation (GO:0060251)	2/9	0.0008365989	0.007204593	0	0	59.21131	419.5812	IL6;IL1B
GO_Biological_Process_2021	cellular response to sterol depletion (GO:0071501)	2/9	0.0008365989	0.007204593	0	0	59.21131	419.5812	ERLIN1;SREBF2
GO_Biological_Process_2021	positive regulation of fatty acid beta-oxidation (GO:0032000)	2/9	0.0008365989	0.007204593	0	0	59.21131	419.5812	IRS1;PPARA
GO_Biological_Process_2021	positive regulation of protein kinase A signaling (GO:0010739)	2/9	0.0008365989	0.007204593	0	0	59.21131	419.5812	ADIPOQ;ADRB2
GO_Biological_Process_2021	positive regulation of smooth muscle cell apoptotic process (GO:0034393)	2/9	0.0008365989	0.007204593	0	0	59.21131	419.5812	PPARG;SOD2
GO_Biological_Process_2021	positive regulation of triglyceride lipase activity (GO:0061365)	2/9	0.0008365989	0.007204593	0	0	59.21131	419.5812	APOH;APOA5
GO_Biological_Process_2021	very-low-density lipoprotein particle remodeling (GO:0034372)	2/9	0.0008365989	0.007204593	0	0	59.21131	419.5812	APOE;APOA5
GO_Biological_Process_2021	transport across blood-brain barrier (GO:0150104)	4/86	0.0008463052	0.007232896	0	0	10.28542	72.76553	ABCC2;INSR;SLC2A1;LEPR
GO_Biological_Process_2021	negative regulation of endothelial cell migration (GO:0010596)	3/38	0.0008497665	0.007232896	0	0	17.92511	126.7404	APOH;PPARG;APOE
GO_Biological_Process_2021	negative regulation of protein secretion (GO:0050709)	3/39	0.000917324	0.007762788	0	0	17.42632	121.8805	IRS1;IL1B;APOE
GO_Biological_Process_2021	cytokine-mediated signaling pathway (GO:0019221)	10/621	0.0009330908	0.007850833	0	0	3.587822	25.03226	IL1RN;IL6;CHUK;IRS1;IL1B;LEPR;LCP1;SOD2;IFNL3;ADIPOR2
GO_Biological_Process_2021	inflammatory response (GO:0006954)	6/230	0.0009455754	0.007910413	0	0	5.729231	39.89675	IL1RN;IL6;CHUK;IL1B;AGTR1;TLR4
GO_Biological_Process_2021	positive regulation of inflammatory response (GO:0050729)	4/89	0.000962241	0.008004096	0	0	9.920901	68.91302	IL6;IL1B;AGTR1;TLR4
GO_Biological_Process_2021	negative regulation of blood coagulation (GO:0030195)	3/40	0.0009881944	0.008117506	0	0	16.95448	117.3188	APOH;PDGFA;APOE
GO_Biological_Process_2021	regulation of nitric oxide biosynthetic process (GO:0045428)	3/40	0.0009881944	0.008117506	0	0	16.95448	117.3188	INSR;IL1B;TLR4
GO_Biological_Process_2021	positive regulation of binding (GO:0051099)	4/90	0.001003249	0.008117506	0	0	9.805047	67.69906	TCF7L2;HFE;PPARG;APOE
GO_Biological_Process_2021	negative regulation of cholesterol storage (GO:0010887)	2/10	0.001042412	0.008117506	0	0	51.80729	355.7202	PPARG;PPARA
GO_Biological_Process_2021	negative regulation of heterotypic cell-cell adhesion (GO:0034115)	2/10	0.001042412	0.008117506	0	0	51.80729	355.7202	IL1RN;ADIPOQ
GO_Biological_Process_2021	regulation of cell-cell adhesion involved in gastrulation (GO:0070587)	2/10	0.001042412	0.008117506	0	0	51.80729	355.7202	IL1RN;ADIPOQ
GO_Biological_Process_2021	negative regulation of protein autophosphorylation (GO:0031953)	2/10	0.001042412	0.008117506	0	0	51.80729	355.7202	ADIPOQ;ENPP1
GO_Biological_Process_2021	regulation of low-density lipoprotein particle clearance (GO:0010988)	2/10	0.001042412	0.008117506	0	0	51.80729	355.7202	APOC3;PCSK9
GO_Biological_Process_2021	regulation of receptor binding (GO:1900120)	2/10	0.001042412	0.008117506	0	0	51.80729	355.7202	HFE;ADIPOQ
GO_Biological_Process_2021	I-kappaB phosphorylation (GO:0007252)	2/10	0.001042412	0.008117506	0	0	51.80729	355.7202	CHUK;TLR4
GO_Biological_Process_2021	lipoprotein transport (GO:0042953)	2/10	0.001042412	0.008117506	0	0	51.80729	355.7202	PPARG;APOB
GO_Biological_Process_2021	long-chain fatty acid import into cell (GO:0044539)	2/10	0.001042412	0.008117506	0	0	51.80729	355.7202	SLC2A1;SLC27A5
GO_Biological_Process_2021	negative regulation of cell-cell adhesion (GO:0022408)	3/41	0.00106244	0.008229692	0	0	16.50748	113.0298	IL1RN;ADIPOQ;PPARA
GO_Biological_Process_2021	retinoid metabolic process (GO:0001523)	4/92	0.001088926	0.00839046	0	0	9.581238	65.3686	ADH1B;APOC3;APOE;APOB
GO_Biological_Process_2021	positive regulation of epithelial to mesenchymal transition (GO:0010718)	3/42	0.001140121	0.008738939	0	0	16.0834	108.9911	TCF7L2;IL6;IL1B
GO_Biological_Process_2021	regulation of cytokine production involved in inflammatory response (GO:1900015)	3/43	0.001221298	0.009264149	0	0	15.68053	105.1825	IL6;PPARA;TLR4
GO_Biological_Process_2021	positive regulation of peptide hormone secretion (GO:0090277)	3/43	0.001221298	0.009264149	0	0	15.68053	105.1825	TCF7L2;HFE;ACSL4
GO_Biological_Process_2021	regulation of monocyte chemotactic protein-1 production (GO:0071637)	2/11	0.001269995	0.00934308	0	0	46.04861	307.0863	IL1B;ADIPOQ
GO_Biological_Process_2021	desensitization of G protein-coupled receptor signaling pathway (GO:0002029)	2/11	0.001269995	0.00934308	0	0	46.04861	307.0863	ADRB3;ADRB2
GO_Biological_Process_2021	glutathione biosynthetic process (GO:0006750)	2/11	0.001269995	0.00934308	0	0	46.04861	307.0863	GCLC;GCLM
GO_Biological_Process_2021	response to corticosteroid (GO:0031960)	2/11	0.001269995	0.00934308	0	0	46.04861	307.0863	IL1RN;IL6
GO_Biological_Process_2021	lipoprotein catabolic process (GO:0042159)	2/11	0.001269995	0.00934308	0	0	46.04861	307.0863	APOE;LYPLAL1
GO_Biological_Process_2021	lipoprotein localization (GO:0044872)	2/11	0.001269995	0.00934308	0	0	46.04861	307.0863	PPARG;APOB
GO_Biological_Process_2021	regulation of insulin receptor signaling pathway (GO:0046626)	3/45	0.001394374	0.01015604	0	0	14.93233	98.1847	IRS1;IL1B;ENPP1
GO_Biological_Process_2021	positive regulation of RNA metabolic process (GO:0051254)	3/45	0.001394374	0.01015604	0	0	14.93233	98.1847	IL6;IL1B;ZPR1
GO_Biological_Process_2021	cellular protein modification process (GO:0006464)	13/1025	0.001467483	0.01063562	0	0	2.854801	18.62531	SERPINA1;CHUK;INSR;PCSK9;MERTK;APOA5;PTPRD;IL6;APOE;APOB;TRIB1;TRIB2;PNPLA2
GO_Biological_Process_2021	negative regulation of glucose transmembrane transport (GO:0010829)	2/12	0.001519135	0.01074402	0	0	41.44167	268.9404	IL1B;ENPP1
GO_Biological_Process_2021	negative regulation of hemostasis (GO:1900047)	2/12	0.001519135	0.01074402	0	0	41.44167	268.9404	APOH;APOE
GO_Biological_Process_2021	nonribosomal peptide biosynthetic process (GO:0019184)	2/12	0.001519135	0.01074402	0	0	41.44167	268.9404	GCLC;GCLM
GO_Biological_Process_2021	positive regulation of fatty acid oxidation (GO:0046321)	2/12	0.001519135	0.01074402	0	0	41.44167	268.9404	IRS1;PPARA
GO_Biological_Process_2021	positive regulation of neuroinflammatory response (GO:0150078)	2/12	0.001519135	0.01074402	0	0	41.44167	268.9404	IL6;IL1B
GO_Biological_Process_2021	positive regulation of phosphorylation (GO:0042327)	6/253	0.001540435	0.01082623	0	0	5.189667	33.60668	INSR;IL1B;ADIPOQ;ITLN1;LEPR;MERTK
GO_Biological_Process_2021	post-translational protein modification (GO:0043687)	7/345	0.001545548	0.01082623	0	0	4.452435	28.81784	IL6;SERPINA1;PCSK9;APOE;APOB;APOA5;PNPLA2
GO_Biological_Process_2021	negative regulation of MAP kinase activity (GO:0043407)	3/48	0.001681641	0.01161284	0	0	13.93474	89.01489	IL1B;ADIPOQ;APOE
GO_Biological_Process_2021	regulation of interleukin-10 production (GO:0032653)	3/48	0.001681641	0.01161284	0	0	13.93474	89.01489	IL6;TLR4;TRIB2
GO_Biological_Process_2021	positive regulation of endocytosis (GO:0045807)	3/48	0.001681641	0.01161284	0	0	13.93474	89.01489	HFE;APOE;APOA5
GO_Biological_Process_2021	steroid metabolic process (GO:0008202)	4/104	0.001713642	0.01177827	0	0	8.426383	53.66877	HSD11B1;GC;LIPA;FDFT1
GO_Biological_Process_2021	alpha-linolenic acid metabolic process (GO:0036109)	2/13	0.001789618	0.01201835	0	0	37.67235	238.306	FADS2;FADS1
GO_Biological_Process_2021	high-density lipoprotein particle assembly (GO:0034380)	2/13	0.001789618	0.01201835	0	0	37.67235	238.306	APOE;APOA5
GO_Biological_Process_2021	positive regulation of lipid transport (GO:0032370)	2/13	0.001789618	0.01201835	0	0	37.67235	238.306	ADIPOQ;APOE
GO_Biological_Process_2021	lipid oxidation (GO:0034440)	2/13	0.001789618	0.01201835	0	0	37.67235	238.306	ADIPOQ;ADIPOR2
GO_Biological_Process_2021	negative regulation of alcohol biosynthetic process (GO:1902931)	2/13	0.001789618	0.01201835	0	0	37.67235	238.306	ERLIN1;APOE
GO_Biological_Process_2021	positive regulation of protein serine/threonine kinase activity (GO:0071902)	4/106	0.001837646	0.01223979	0	0	8.260325	52.03402	IL1B;ADIPOQ;PDGFA;ADRB2
GO_Biological_Process_2021	positive regulation of transcription, DNA-templated (GO:0045893)	14/1183	0.001839313	0.01223979	0	0	2.670801	16.82168	TCF7L2;CHUK;PIK3R2;PBX4;SREBF2;IL6;KLF6;IL1B;PPARG;APOE;LPIN1;PPARA;TLR4;ZPR1
GO_Biological_Process_2021	regulation of protein phosphorylation (GO:0001932)	6/266	0.001983598	0.01307694	0	0	4.926923	30.65947	INSR;IL1B;ADIPOQ;ITLN1;LEPR;PDGFA
GO_Biological_Process_2021	blood circulation (GO:0008015)	3/51	0.002003393	0.01307694	0	0	13.06184	81.15209	GCLC;AGTR1;GCLM
GO_Biological_Process_2021	protein-containing complex assembly (GO:0065003)	6/267	0.002021297	0.01307694	0	0	4.907796	30.44804	PYGO1;TCF7L2;SERPINA1;SAMM50;HFE;SLC2A1
GO_Biological_Process_2021	negative regulation of cell activation (GO:0050866)	2/14	0.002081234	0.01307694	0	0	34.53125	213.2234	PDGFA;APOE
GO_Biological_Process_2021	negative regulation of coagulation (GO:0050819)	2/14	0.002081234	0.01307694	0	0	34.53125	213.2234	APOH;APOE
GO_Biological_Process_2021	regulation of cAMP-dependent protein kinase activity (GO:2000479)	2/14	0.002081234	0.01307694	0	0	34.53125	213.2234	ADIPOQ;ADRB2
GO_Biological_Process_2021	negative regulation of pri-miRNA transcription by RNA polymerase II (GO:1902894)	2/14	0.002081234	0.01307694	0	0	34.53125	213.2234	PPARG;PPARA
GO_Biological_Process_2021	regulation of fatty acid beta-oxidation (GO:0031998)	2/14	0.002081234	0.01307694	0	0	34.53125	213.2234	IRS1;PPARA
GO_Biological_Process_2021	negative regulation of smooth muscle cell migration (GO:0014912)	2/14	0.002081234	0.01307694	0	0	34.53125	213.2234	ADIPOQ;TRIB1
GO_Biological_Process_2021	cellular response to low-density lipoprotein particle stimulus (GO:0071404)	2/14	0.002081234	0.01307694	0	0	34.53125	213.2234	PPARG;SREBF2
GO_Biological_Process_2021	positive regulation of glycogen biosynthetic process (GO:0045725)	2/14	0.002081234	0.01307694	0	0	34.53125	213.2234	IRS1;INSR
GO_Biological_Process_2021	low-density lipoprotein particle remodeling (GO:0034374)	2/14	0.002081234	0.01307694	0	0	34.53125	213.2234	AGTR1;APOB
GO_Biological_Process_2021	positive regulation of protein-containing complex disassembly (GO:0043243)	2/14	0.002081234	0.01307694	0	0	34.53125	213.2234	INSR;ADRB2
GO_Biological_Process_2021	positive regulation of MAPK cascade (GO:0043410)	6/274	0.002300605	0.01439353	0	0	4.777904	29.02378	IL6;ADRB3;INSR;PDGFA;APOE;ADRB2
GO_Biological_Process_2021	positive regulation of acute inflammatory response (GO:0002675)	2/15	0.002393775	0.01472473	0	0	31.8734	192.3523	IL6;IL1B
GO_Biological_Process_2021	positive regulation of glycogen metabolic process (GO:0070875)	2/15	0.002393775	0.01472473	0	0	31.8734	192.3523	IRS1;INSR
GO_Biological_Process_2021	positive regulation of membrane protein ectodomain proteolysis (GO:0051044)	2/15	0.002393775	0.01472473	0	0	31.8734	192.3523	IL1B;APOE
GO_Biological_Process_2021	positive regulation of protein export from nucleus (GO:0046827)	2/15	0.002393775	0.01472473	0	0	31.8734	192.3523	TCF7L2;IL1B
GO_Biological_Process_2021	negative regulation of platelet activation (GO:0010544)	2/16	0.002727031	0.01670449	0	0	29.59524	174.7463	PDGFA;APOE
GO_Biological_Process_2021	dicarboxylic acid metabolic process (GO:0043648)	3/57	0.002755824	0.01674077	0	0	11.60702	68.41221	GCLC;MTHFR;GCLM
GO_Biological_Process_2021	renal system development (GO:0072001)	3/57	0.002755824	0.01674077	0	0	11.60702	68.41221	PYGO1;AGTR1;PCSK9
GO_Biological_Process_2021	positive regulation of macromolecule metabolic process (GO:0010604)	7/384	0.002821765	0.01707051	0	0	3.983881	23.38695	IL6;HFE;INSR;IL1B;PCSK9;TLR4;ZPR1
GO_Biological_Process_2021	regulation of phagocytosis (GO:0050764)	3/58	0.002895902	0.01730449	0	0	11.39541	66.59998	IL1B;ADIPOQ;MERTK
GO_Biological_Process_2021	fat cell differentiation (GO:0045444)	3/58	0.002895902	0.01730449	0	0	11.39541	66.59998	TCF7L2;ADIPOQ;PPARG
GO_Biological_Process_2021	positive regulation of protein binding (GO:0032092)	3/58	0.002895902	0.01730449	0	0	11.39541	66.59998	TCF7L2;HFE;APOE
GO_Biological_Process_2021	response to reactive oxygen species (GO:0000302)	3/59	0.003040292	0.01809344	0	0	11.19135	64.86287	CHUK;APOE;SOD2
GO_Biological_Process_2021	adenylate cyclase-activating adrenergic receptor signaling pathway (GO:0071880)	2/17	0.003080796	0.0181136	0	0	27.62083	159.7193	ADRB3;ADRB2
GO_Biological_Process_2021	positive regulation of cytokine production involved in inflammatory response (GO:1900017)	2/17	0.003080796	0.0181136	0	0	27.62083	159.7193	IL6;TLR4
GO_Biological_Process_2021	reverse cholesterol transport (GO:0043691)	2/17	0.003080796	0.0181136	0	0	27.62083	159.7193	APOC3;APOE
GO_Biological_Process_2021	regulation of protein secretion (GO:0050708)	4/125	0.003340675	0.01956299	0	0	6.956568	39.66344	IL6;IL1B;SLC2A1;APOE
GO_Biological_Process_2021	negative regulation of biosynthetic process (GO:0009890)	2/18	0.003454867	0.02007113	0	0	25.89323	146.7621	IL6;PPARA
GO_Biological_Process_2021	positive regulation of macrophage derived foam cell differentiation (GO:0010744)	2/18	0.003454867	0.02007113	0	0	25.89323	146.7621	AGTR1;APOB
GO_Biological_Process_2021	positive regulation of nucleic acid-templated transcription (GO:1903508)	8/511	0.0036279	0.02099306	0	0	3.428142	19.26308	IL6;KLF6;CHUK;IL1B;PPARG;PBX4;APOE;PPARA
GO_Biological_Process_2021	transmembrane receptor protein tyrosine kinase signaling pathway (GO:0007169)	7/404	0.003730918	0.02150419	0	0	3.779306	21.13048	KLB;IRS1;INSR;PDGFA;PIK3R2;ADRB2;MERTK
GO_Biological_Process_2021	MAPK cascade (GO:0000165)	6/303	0.00377779	0.02159001	0	0	4.305007	24.01598	KLB;CHUK;IRS1;IL1B;PDGFA;PIK3R2
GO_Biological_Process_2021	negative regulation of nervous system development (GO:0051961)	2/19	0.003849039	0.02159001	0	0	24.36887	135.4893	IL6;IL1B
GO_Biological_Process_2021	regulation of glucose transmembrane transport (GO:0010827)	2/19	0.003849039	0.02159001	0	0	24.36887	135.4893	IL1B;SLC2A1
GO_Biological_Process_2021	regulation of neuroinflammatory response (GO:0150077)	2/19	0.003849039	0.02159001	0	0	24.36887	135.4893	IL6;IL1B
GO_Biological_Process_2021	fatty acid transmembrane transport (GO:1902001)	2/19	0.003849039	0.02159001	0	0	24.36887	135.4893	SLC2A1;SLC27A5
GO_Biological_Process_2021	positive regulation of cellular protein catabolic process (GO:1903364)	2/19	0.003849039	0.02159001	0	0	24.36887	135.4893	PCSK9;APOE
GO_Biological_Process_2021	positive regulation of triglyceride metabolic process (GO:0090208)	2/19	0.003849039	0.02159001	0	0	24.36887	135.4893	APOA5;PNPLA2
GO_Biological_Process_2021	steroid biosynthetic process (GO:0006694)	3/65	0.0039995	0.02234835	0	0	10.10526	55.79708	HSD11B1;SLC27A5;FDFT1
GO_Biological_Process_2021	positive regulation of protein modification process (GO:0031401)	5/214	0.004063775	0.02262117	0	0	5.065854	27.89078	INSR;IL1B;ADIPOQ;ITLN1;LEPR
GO_Biological_Process_2021	embryonic organ development (GO:0048568)	3/66	0.004175215	0.02294557	0	0	9.944361	54.48107	COL13A1;PDGFA;PBX4
GO_Biological_Process_2021	adrenergic receptor signaling pathway (GO:0071875)	2/20	0.004263111	0.02294557	0	0	23.01389	125.6042	ADRB3;ADRB2
GO_Biological_Process_2021	cellular modified amino acid biosynthetic process (GO:0042398)	2/20	0.004263111	0.02294557	0	0	23.01389	125.6042	GCLC;GCLM
GO_Biological_Process_2021	regulation of protein kinase A signaling (GO:0010738)	2/20	0.004263111	0.02294557	0	0	23.01389	125.6042	ADIPOQ;ADRB2
GO_Biological_Process_2021	energy reserve metabolic process (GO:0006112)	2/20	0.004263111	0.02294557	0	0	23.01389	125.6042	ADRB3;LEPR
GO_Biological_Process_2021	regulation of smooth muscle cell migration (GO:0014910)	2/20	0.004263111	0.02294557	0	0	23.01389	125.6042	PDGFA;TRIB1
GO_Biological_Process_2021	fatty acid transport (GO:0015908)	2/20	0.004263111	0.02294557	0	0	23.01389	125.6042	PPARG;APOE
GO_Biological_Process_2021	positive regulation of interferon-alpha production (GO:0032727)	2/20	0.004263111	0.02294557	0	0	23.01389	125.6042	CHUK;TLR4
GO_Biological_Process_2021	lipopolysaccharide-mediated signaling pathway (GO:0031663)	2/20	0.004263111	0.02294557	0	0	23.01389	125.6042	IL1B;TLR4
GO_Biological_Process_2021	cellular protein metabolic process (GO:0044267)	7/417	0.004431669	0.02376543	0	0	3.657036	19.8174	IL6;SERPINA1;PCSK9;APOE;APOB;APOA5;PNPLA2
GO_Biological_Process_2021	negative regulation of cell communication (GO:0010648)	2/21	0.004696881	0.024646	0	0	21.80154	116.8749	IL1B;ADIPOQ
GO_Biological_Process_2021	regulation of cholesterol metabolic process (GO:0090181)	2/21	0.004696881	0.024646	0	0	21.80154	116.8749	APOE;SREBF2
GO_Biological_Process_2021	nuclear envelope organization (GO:0006998)	2/21	0.004696881	0.024646	0	0	21.80154	116.8749	SUN1;TOR1B
GO_Biological_Process_2021	positive regulation of lipid storage (GO:0010884)	2/21	0.004696881	0.024646	0	0	21.80154	116.8749	APOB;SREBF2
GO_Biological_Process_2021	linoleic acid metabolic process (GO:0043651)	2/21	0.004696881	0.024646	0	0	21.80154	116.8749	FADS2;FADS1
GO_Biological_Process_2021	positive regulation of T cell cytokine production (GO:0002726)	2/21	0.004696881	0.024646	0	0	21.80154	116.8749	IL6;IL1B
GO_Biological_Process_2021	negative regulation of cellular catabolic process (GO:0031330)	3/69	0.004730265	0.02473253	0	0	9.490909	50.81218	APOC1;LEPR;APOC3
GO_Biological_Process_2021	positive regulation of response to external stimulus (GO:0032103)	4/139	0.004873615	0.02539136	0	0	6.230733	33.17192	APOH;IL1B;AGTR1;TLR4
GO_Biological_Process_2021	kidney development (GO:0001822)	3/70	0.0049247	0.02547619	0	0	9.348782	49.67468	PYGO1;AGTR1;PCSK9
GO_Biological_Process_2021	sterol metabolic process (GO:0016125)	3/70	0.0049247	0.02547619	0	0	9.348782	49.67468	APOE;APOB;LIPA
GO_Biological_Process_2021	negative regulation of neuron apoptotic process (GO:0043524)	3/71	0.005123899	0.02608935	0	0	9.210836	48.57647	APOE;SOD2;ZPR1
GO_Biological_Process_2021	regulation of glycolytic process (GO:0006110)	3/71	0.005123899	0.02608935	0	0	9.210836	48.57647	GCKR;INSR;PPARA
GO_Biological_Process_2021	cell projection assembly (GO:0030031)	2/22	0.005150152	0.02608935	0	0	20.71042	109.1176	PDGFA;PARVB
GO_Biological_Process_2021	regulation of membrane protein ectodomain proteolysis (GO:0051043)	2/22	0.005150152	0.02608935	0	0	20.71042	109.1176	IL1B;APOE
GO_Biological_Process_2021	glutamate metabolic process (GO:0006536)	2/22	0.005150152	0.02608935	0	0	20.71042	109.1176	GCLC;GCLM
GO_Biological_Process_2021	lipid droplet organization (GO:0034389)	2/22	0.005150152	0.02608935	0	0	20.71042	109.1176	PNPLA3;HSD17B13
GO_Biological_Process_2021	positive regulation of protein secretion (GO:0050714)	3/72	0.005327895	0.02689668	0	0	9.076888	47.51568	TCF7L2;ACSL4;TLR4
GO_Biological_Process_2021	insulin receptor signaling pathway (GO:0008286)	3/73	0.005536719	0.02785484	0	0	8.946767	46.49056	IRS1;INSR;PIK3R2
GO_Biological_Process_2021	diacylglycerol metabolic process (GO:0046339)	2/23	0.005622726	0.02799888	0	0	19.72321	102.1848	GPAM;PNPLA2
GO_Biological_Process_2021	regulation of protein export from nucleus (GO:0046825)	2/23	0.005622726	0.02799888	0	0	19.72321	102.1848	TCF7L2;IL1B
GO_Biological_Process_2021	positive regulation of receptor internalization (GO:0002092)	2/23	0.005622726	0.02799888	0	0	19.72321	102.1848	INSR;PCSK9
GO_Biological_Process_2021	negative regulation of synaptic transmission (GO:0050805)	2/24	0.006114406	0.03024152	0	0	18.82576	95.95691	IL1B;ADIPOQ
GO_Biological_Process_2021	sulfur amino acid metabolic process (GO:0000096)	2/24	0.006114406	0.03024152	0	0	18.82576	95.95691	GCLC;MTHFR
GO_Biological_Process_2021	positive regulation of interleukin-6 production (GO:0032755)	3/76	0.006192464	0.03042204	0	0	8.577794	43.61313	IL6;IL1B;TLR4
GO_Biological_Process_2021	water-soluble vitamin metabolic process (GO:0006767)	3/76	0.006192464	0.03042204	0	0	8.577794	43.61313	SLC2A1;ENPP1;MTHFR
GO_Biological_Process_2021	regulation of ERK1 and ERK2 cascade (GO:0070372)	5/238	0.006339669	0.03104105	0	0	4.538511	22.96908	IL1B;ADIPOQ;PDGFA;APOE;TLR4
GO_Biological_Process_2021	negative regulation of cellular carbohydrate metabolic process (GO:0010677)	2/25	0.006624998	0.03179131	0	0	18.00634	90.3361	ADIPOQ;PPARA
GO_Biological_Process_2021	negative regulation of endocytosis (GO:0045806)	2/25	0.006624998	0.03179131	0	0	18.00634	90.3361	APOC1;APOC3
GO_Biological_Process_2021	regulation of cholesterol transport (GO:0032374)	2/25	0.006624998	0.03179131	0	0	18.00634	90.3361	APOC1;APOA5
GO_Biological_Process_2021	regulation of interferon-alpha production (GO:0032647)	2/25	0.006624998	0.03179131	0	0	18.00634	90.3361	CHUK;TLR4
GO_Biological_Process_2021	energy derivation by oxidation of organic compounds (GO:0015980)	2/25	0.006624998	0.03179131	0	0	18.00634	90.3361	ADRB3;LEPR
GO_Biological_Process_2021	positive regulation of vascular endothelial growth factor production (GO:0010575)	2/25	0.006624998	0.03179131	0	0	18.00634	90.3361	IL6;IL1B
GO_Biological_Process_2021	negative regulation of protein serine/threonine kinase activity (GO:0071901)	3/78	0.006654307	0.03179131	0	0	8.348211	41.84533	IL1B;ADIPOQ;APOE
GO_Biological_Process_2021	negative regulation of protein phosphorylation (GO:0001933)	4/152	0.006666621	0.03179131	0	0	5.679701	28.45895	ADIPOQ;ENPP1;TRIB1;TRIB2
GO_Biological_Process_2021	positive regulation of NF-kappaB transcription factor activity (GO:0051092)	4/155	0.007134767	0.03346297	0	0	5.566014	27.51156	IL6;CHUK;IL1B;TLR4
GO_Biological_Process_2021	negative regulation of extrinsic apoptotic signaling pathway (GO:2001237)	3/80	0.00713615	0.03346297	0	0	8.130554	40.18593	TCF7L2;IL1B;TNFSF10
GO_Biological_Process_2021	lipid biosynthetic process (GO:0008610)	3/80	0.00713615	0.03346297	0	0	8.130554	40.18593	GPAM;FADS1;FDFT1
GO_Biological_Process_2021	negative regulation of cell development (GO:0010721)	2/26	0.007154309	0.03346297	0	0	17.25521	85.24143	IL6;IL1B
GO_Biological_Process_2021	negative regulation of protein transport (GO:0051224)	2/26	0.007154309	0.03346297	0	0	17.25521	85.24143	ADIPOQ;APOE
GO_Biological_Process_2021	cellular response to drug (GO:0035690)	2/26	0.007154309	0.03346297	0	0	17.25521	85.24143	IL1B;ADIPOQ
GO_Biological_Process_2021	positive regulation of DNA-binding transcription factor activity (GO:0051091)	5/246	0.007264868	0.03387187	0	0	4.386071	21.6001	IL6;CHUK;IL1B;PPARG;TLR4
GO_Biological_Process_2021	cellular response to starvation (GO:0009267)	4/158	0.007624162	0.03534778	0	0	5.456756	26.6095	PCSK9;PPARA;SREBF2;FADS1
GO_Biological_Process_2021	regulation of blood coagulation (GO:0030193)	2/27	0.007702147	0.03534778	0	0	16.56417	80.60548	APOH;APOE
GO_Biological_Process_2021	regulation of vascular endothelial growth factor production (GO:0010574)	2/27	0.007702147	0.03534778	0	0	16.56417	80.60548	IL6;IL1B
GO_Biological_Process_2021	response to glucocorticoid (GO:0051384)	2/27	0.007702147	0.03534778	0	0	16.56417	80.60548	IL1RN;IL6
GO_Biological_Process_2021	positive regulation of nuclear division (GO:0051785)	2/27	0.007702147	0.03534778	0	0	16.56417	80.60548	INSR;IL1B
GO_Biological_Process_2021	response to lipopolysaccharide (GO:0032496)	4/159	0.007792083	0.03564878	0	0	5.421277	26.31838	IL6;IL1B;TRIB1;TLR4
GO_Biological_Process_2021	bile acid and bile salt transport (GO:0015721)	2/28	0.008268321	0.03736056	0	0	15.92628	76.37168	ABCC2;SLC27A5
GO_Biological_Process_2021	regulation of reactive oxygen species biosynthetic process (GO:1903426)	2/28	0.008268321	0.03736056	0	0	15.92628	76.37168	PPARA;TLR4
GO_Biological_Process_2021	positive regulation of monooxygenase activity (GO:0032770)	2/28	0.008268321	0.03736056	0	0	15.92628	76.37168	IL1B;APOE
GO_Biological_Process_2021	positive regulation of protein import into nucleus (GO:0042307)	2/28	0.008268321	0.03736056	0	0	15.92628	76.37168	PIK3R2;ZPR1
GO_Biological_Process_2021	positive regulation of cell differentiation (GO:0045597)	5/258	0.0088238	0.03939291	0	0	4.175486	19.75131	IL6;IL1B;AGTR1;PPARG;APOB
GO_Biological_Process_2021	beta-catenin-TCF complex assembly (GO:1904837)	2/29	0.008852642	0.03939291	0	0	15.33565	72.49221	PYGO1;TCF7L2
GO_Biological_Process_2021	negative regulation of myeloid leukocyte differentiation (GO:0002762)	2/29	0.008852642	0.03939291	0	0	15.33565	72.49221	ADIPOQ;TLR4
GO_Biological_Process_2021	regulation of DNA biosynthetic process (GO:2000278)	2/29	0.008852642	0.03939291	0	0	15.33565	72.49221	ADIPOQ;PDGFA
GO_Biological_Process_2021	negative regulation of wound healing (GO:0061045)	2/29	0.008852642	0.03939291	0	0	15.33565	72.49221	APOH;APOE
GO_Biological_Process_2021	cellular component assembly (GO:0022607)	5/261	0.009247038	0.04102322	0	0	4.125924	19.32357	HFE;SLC2A1;PDGFA;PARVB;LCP1
GO_Biological_Process_2021	cell projection organization (GO:0030030)	2/30	0.009454923	0.04144314	0	0	14.7872	68.9264	PDGFA;PARVB
GO_Biological_Process_2021	regulation of macrophage activation (GO:0043030)	2/30	0.009454923	0.04144314	0	0	14.7872	68.9264	IL6;TLR4
GO_Biological_Process_2021	positive regulation of protein import (GO:1904591)	2/30	0.009454923	0.04144314	0	0	14.7872	68.9264	PIK3R2;ZPR1
GO_Biological_Process_2021	TRIF-dependent toll-like receptor signaling pathway (GO:0035666)	2/30	0.009454923	0.04144314	0	0	14.7872	68.9264	CHUK;TLR4
GO_Biological_Process_2021	cellular response to cytokine stimulus (GO:0071345)	7/482	0.009526206	0.04163094	0	0	3.146073	14.64091	IL1RN;IL6;CHUK;IL1B;LEPR;IFNL3;TLR4
GO_Biological_Process_2021	protein import (GO:0017038)	3/89	0.009557154	0.04164188	0	0	7.276377	33.83854	GCKR;SAMM50;APOE
GO_Biological_Process_2021	regulation of developmental growth (GO:0048638)	2/31	0.01007498	0.0435866	0	0	14.27658	65.63944	INSR;APOE
GO_Biological_Process_2021	MyD88-independent toll-like receptor signaling pathway (GO:0002756)	2/31	0.01007498	0.0435866	0	0	14.27658	65.63944	CHUK;TLR4
GO_Biological_Process_2021	negative regulation of signal transduction (GO:0009968)	5/267	0.01013523	0.0435866	0	0	4.030206	18.50565	IRS1;IL1B;ADIPOQ;ENPP1;TRIB1
GO_Biological_Process_2021	toll-like receptor signaling pathway (GO:0002224)	3/91	0.01015234	0.0435866	0	0	7.110287	32.63658	CHUK;APOB;TLR4
GO_Biological_Process_2021	positive regulation of transport (GO:0051050)	3/91	0.01015234	0.0435866	0	0	7.110287	32.63658	IL1B;APOE;MERTK
GO_Biological_Process_2021	neuron differentiation (GO:0030182)	4/174	0.01060873	0.04519676	0	0	4.939174	22.45387	PTPRD;PCSK9;ACSL4;PBX4
GO_Biological_Process_2021	regulation of cellular biosynthetic process (GO:0031326)	2/32	0.01071262	0.04519676	0	0	13.8	62.60139	ADIPOQ;ADIPOR2
GO_Biological_Process_2021	regulation of intracellular protein transport (GO:0033157)	2/32	0.01071262	0.04519676	0	0	13.8	62.60139	ADIPOQ;LCP1
GO_Biological_Process_2021	positive regulation of interleukin-10 production (GO:0032733)	2/32	0.01071262	0.04519676	0	0	13.8	62.60139	IL6;TLR4
GO_Biological_Process_2021	liver development (GO:0001889)	2/32	0.01071262	0.04519676	0	0	13.8	62.60139	IL6;PCSK9
GO_Biological_Process_2021	long-chain fatty acid transport (GO:0015909)	2/32	0.01071262	0.04519676	0	0	13.8	62.60139	PPARG;APOE
GO_Biological_Process_2021	interleukin-1-mediated signaling pathway (GO:0070498)	3/94	0.01108479	0.04663254	0	0	6.874841	30.95178	IL1RN;CHUK;IL1B
GO_Biological_Process_2021	regulation of interleukin-17 production (GO:0032660)	2/33	0.01136767	0.04741386	0	0	13.35417	59.78637	IL6;TLR4
GO_Biological_Process_2021	phosphatidylcholine biosynthetic process (GO:0006656)	2/33	0.01136767	0.04741386	0	0	13.35417	59.78637	PEMT;LPIN1
GO_Biological_Process_2021	positive regulation of ATP metabolic process (GO:1903580)	2/33	0.01136767	0.04741386	0	0	13.35417	59.78637	INSR;PPARA
GO_Biological_Process_2021	negative regulation of blood vessel endothelial cell migration (GO:0043537)	2/34	0.01203994	0.04965202	0	0	12.9362	57.17186	PPARG;APOE
GO_Biological_Process_2021	regulation of glucose metabolic process (GO:0010906)	2/34	0.01203994	0.04965202	0	0	12.9362	57.17186	IRS1;ADIPOQ
GO_Biological_Process_2021	phosphatidylinositol 3-kinase signaling (GO:0014065)	2/34	0.01203994	0.04965202	0	0	12.9362	57.17186	IRS1;PIK3R2
GO_Biological_Process_2021	secondary alcohol biosynthetic process (GO:1902653)	2/34	0.01203994	0.04965202	0	0	12.9362	57.17186	APOA5;FDFT1
GO_Biological_Process_2021	negative regulation of cytokine production (GO:0001818)	4/182	0.01234877	0.05071956	0	0	4.715276	20.71986	IL6;PPARA;TLR4;TRIB2
GO_Biological_Process_2021	regulation of neuron apoptotic process (GO:0043523)	3/98	0.01240273	0.05071956	0	0	6.584044	28.90289	PCSK9;APOE;SOD2
GO_Biological_Process_2021	positive regulation of defense response (GO:0031349)	3/98	0.01240273	0.05071956	0	0	6.584044	28.90289	IL1B;AGTR1;TLR4
GO_Biological_Process_2021	negative regulation of epithelial cell migration (GO:0010633)	2/35	0.01272925	0.05105649	0	0	12.54356	54.73825	APOH;APOE
GO_Biological_Process_2021	negative regulation of neurogenesis (GO:0050768)	2/35	0.01272925	0.05105649	0	0	12.54356	54.73825	IL6;IL1B
GO_Biological_Process_2021	cellular response to amyloid-beta (GO:1904646)	2/35	0.01272925	0.05105649	0	0	12.54356	54.73825	ADRB2;TLR4
GO_Biological_Process_2021	cellular response to virus (GO:0098586)	2/35	0.01272925	0.05105649	0	0	12.54356	54.73825	IL6;CHUK
GO_Biological_Process_2021	cholesterol biosynthetic process (GO:0006695)	2/35	0.01272925	0.05105649	0	0	12.54356	54.73825	APOA5;FDFT1
GO_Biological_Process_2021	oxoacid metabolic process (GO:0043436)	2/35	0.01272925	0.05105649	0	0	12.54356	54.73825	MTARC1;ENPP1
GO_Biological_Process_2021	regulation of phosphatidylinositol 3-kinase activity (GO:0043551)	2/35	0.01272925	0.05105649	0	0	12.54356	54.73825	IRS1;PIK3R2
GO_Biological_Process_2021	activation of adenylate cyclase activity (GO:0007190)	2/36	0.01343542	0.05330477	0	0	12.17402	52.46833	ADRB3;ADRB2
GO_Biological_Process_2021	regulation of protein import into nucleus (GO:0042306)	2/36	0.01343542	0.05330477	0	0	12.17402	52.46833	PIK3R2;ZPR1
GO_Biological_Process_2021	regulation of receptor internalization (GO:0002090)	2/36	0.01343542	0.05330477	0	0	12.17402	52.46833	INSR;PCSK9
GO_Biological_Process_2021	positive regulation of mitotic nuclear division (GO:0045840)	2/36	0.01343542	0.05330477	0	0	12.17402	52.46833	INSR;IL1B
GO_Biological_Process_2021	positive regulation of transcription by RNA polymerase II (GO:0045944)	10/908	0.01348107	0.05334132	0	0	2.404839	10.35636	TCF7L2;IL6;KLF6;CHUK;PIK3R2;PPARG;LPIN1;PPARA;TLR4;SREBF2
GO_Biological_Process_2021	regulation of proteasomal ubiquitin-dependent protein catabolic process (GO:0032434)	3/102	0.01380687	0.05448316	0	0	6.316746	27.05203	HFE;TRIB1;TRIB2
GO_Biological_Process_2021	proton transmembrane transport (GO:1902600)	2/37	0.01415828	0.05512692	0	0	11.8256	50.34695	UCP3;UCP2
GO_Biological_Process_2021	negative regulation of epithelial cell apoptotic process (GO:1904036)	2/37	0.01415828	0.05512692	0	0	11.8256	50.34695	TCF7L2;PPARA
GO_Biological_Process_2021	phospholipid biosynthetic process (GO:0008654)	2/37	0.01415828	0.05512692	0	0	11.8256	50.34695	GPAM;FADS1
GO_Biological_Process_2021	glutamine family amino acid metabolic process (GO:0009064)	2/37	0.01415828	0.05512692	0	0	11.8256	50.34695	GCLC;GCLM
GO_Biological_Process_2021	positive regulation of signaling receptor activity (GO:2000273)	2/37	0.01415828	0.05512692	0	0	11.8256	50.34695	HFE;ADRB2
GO_Biological_Process_2021	positive regulation of insulin secretion (GO:0032024)	2/38	0.01489764	0.05769881	0	0	11.49653	48.36074	TCF7L2;ACSL4
GO_Biological_Process_2021	sterol biosynthetic process (GO:0016126)	2/38	0.01489764	0.05769881	0	0	11.49653	48.36074	APOA5;FDFT1
GO_Biological_Process_2021	protein processing (GO:0016485)	3/106	0.01529793	0.05909281	0	0	6.07021	25.3737	PCSK9;PCSK7;CPN1
GO_Biological_Process_2021	negative regulation of cellular metabolic process (GO:0031324)	2/39	0.01565334	0.05999081	0	0	11.18525	46.49787	PCSK9;APOE
GO_Biological_Process_2021	organophosphate biosynthetic process (GO:0090407)	2/39	0.01565334	0.05999081	0	0	11.18525	46.49787	GPAM;FADS1
GO_Biological_Process_2021	regulation of nitric-oxide synthase activity (GO:0050999)	2/39	0.01565334	0.05999081	0	0	11.18525	46.49787	IL1B;APOE
GO_Biological_Process_2021	organic hydroxy compound transport (GO:0015850)	2/40	0.01642519	0.06278454	0	0	10.89035	44.74779	ABCC2;SLC27A5
GO_Biological_Process_2021	innate immune response (GO:0045087)	5/302	0.01650377	0.06292064	0	0	3.54893	14.5654	CHUK;PPARG;IFNL4;IFNL3;TLR4
GO_Biological_Process_2021	regulation of interleukin-6 production (GO:0032675)	3/110	0.01687654	0.06417469	0	0	5.842105	23.84649	IL6;IL1B;TLR4
GO_Biological_Process_2021	regulation of protein serine/threonine kinase activity (GO:0071900)	3/111	0.01728493	0.06555734	0	0	5.787719	23.4861	ADRB2;TRIB1;TRIB2
GO_Biological_Process_2021	generation of neurons (GO:0048699)	4/202	0.01746857	0.06608267	0	0	4.234687	17.13927	PTPRD;IL1B;PCSK9;ACSL4
GO_Biological_Process_2021	regulation of angiogenesis (GO:0045765)	4/203	0.01775444	0.06699097	0	0	4.213194	16.98389	IL6;APOH;IL1B;PPARG
GO_Biological_Process_2021	regulation of chemokine production (GO:0032642)	2/42	0.01801667	0.06763182	0	0	10.34479	41.54942	IL6;TLR4
GO_Biological_Process_2021	regulation of nervous system development (GO:0051960)	2/42	0.01801667	0.06763182	0	0	10.34479	41.54942	IL1B;ZPR1
GO_Biological_Process_2021	sulfur compound biosynthetic process (GO:0044272)	3/113	0.01811823	0.06783909	0	0	5.681914	22.78923	GCLC;NCAN;GCLM
GO_Biological_Process_2021	positive regulation of cellular component organization (GO:0051130)	3/114	0.01854315	0.06925299	0	0	5.630441	22.45225	INSR;APOE;APOA5
GO_Biological_Process_2021	glutathione metabolic process (GO:0006749)	2/43	0.01883596	0.06996812	0	0	10.09197	40.08518	GCLC;GCLM
GO_Biological_Process_2021	lipid modification (GO:0030258)	2/43	0.01883596	0.06996812	0	0	10.09197	40.08518	PLPPR4;MBOAT7
GO_Biological_Process_2021	cellular amide metabolic process (GO:0043603)	3/115	0.0189736	0.06996812	0	0	5.579887	22.12262	ACBD6;MTHFR;CPN1
GO_Biological_Process_2021	cellular response to molecule of bacterial origin (GO:0071219)	3/115	0.0189736	0.06996812	0	0	5.579887	22.12262	IL6;IL1B;TLR4
GO_Biological_Process_2021	positive regulation of protein metabolic process (GO:0051247)	3/115	0.0189736	0.06996812	0	0	5.579887	22.12262	IL1B;AGTR1;APOE
GO_Biological_Process_2021	response to amyloid-beta (GO:1904645)	2/44	0.01967072	0.07235663	0	0	9.85119	38.70162	ADRB2;TLR4
GO_Biological_Process_2021	regulation of pri-miRNA transcription by RNA polymerase II (GO:1902893)	2/45	0.02052079	0.07529432	0	0	9.621609	37.39262	PPARG;PPARA
GO_Biological_Process_2021	negative regulation of multicellular organismal process (GO:0051241)	4/214	0.02109272	0.07719934	0	0	3.990274	15.39778	IL1B;ADIPOQ;APOC3;TLR4
GO_Biological_Process_2021	cellular response to lipopolysaccharide (GO:0071222)	3/120	0.02120877	0.07730639	0	0	5.340081	20.57715	IL6;IL1B;TLR4
GO_Biological_Process_2021	cellular response to oxygen-containing compound (GO:1901701)	5/323	0.02138099	0.07730639	0	0	3.311016	12.7317	IL6;CHUK;IRS1;IL1B;TLR4
GO_Biological_Process_2021	regulation of cellular protein localization (GO:1903827)	2/46	0.02138599	0.07730639	0	0	9.402462	36.15265	HFE;LCP1
GO_Biological_Process_2021	negative regulation of tumor necrosis factor production (GO:0032720)	2/46	0.02138599	0.07730639	0	0	9.402462	36.15265	ADIPOQ;TLR4
GO_Biological_Process_2021	interleukin-12-mediated signaling pathway (GO:0035722)	2/46	0.02138599	0.07730639	0	0	9.402462	36.15265	LCP1;SOD2
GO_Biological_Process_2021	negative regulation of cold-induced thermogenesis (GO:0120163)	2/47	0.02226616	0.07772754	0	0	9.193056	34.9767	ADIPOQ;TLR4
GO_Biological_Process_2021	regulation of cellular metabolic process (GO:0031323)	2/47	0.02226616	0.07772754	0	0	9.193056	34.9767	MBOAT7;PPARA
GO_Biological_Process_2021	positive regulation of neuron death (GO:1901216)	2/47	0.02226616	0.07772754	0	0	9.193056	34.9767	PCSK9;TLR4
GO_Biological_Process_2021	nervous system development (GO:0007399)	6/447	0.02266062	0.07772754	0	0	2.877995	10.89933	NCAN;SLC2A1;PCSK9;SCN2A;MERTK;SREBF2
GO_Biological_Process_2021	cellular response to lipid (GO:0071396)	4/219	0.02272922	0.07772754	0	0	3.896487	14.74471	IL6;IRS1;IL1B;TLR4
GO_Biological_Process_2021	defense response to symbiont (GO:0140546)	3/124	0.02309658	0.07772754	0	0	5.162505	19.45269	IL6;IFNL4;IFNL3
GO_Biological_Process_2021	regulation of tumor necrosis factor production (GO:0032680)	3/124	0.02309658	0.07772754	0	0	5.162505	19.45269	IL6;ADIPOQ;TLR4
GO_Biological_Process_2021	cellular response to interleukin-12 (GO:0071349)	2/48	0.02316115	0.07772754	0	0	8.992754	33.86023	LCP1;SOD2
GO_Biological_Process_2021	negative regulation of tumor necrosis factor superfamily cytokine production (GO:1903556)	2/48	0.02316115	0.07772754	0	0	8.992754	33.86023	ADIPOQ;TLR4
GO_Biological_Process_2021	phosphatidic acid biosynthetic process (GO:0006654)	2/48	0.02316115	0.07772754	0	0	8.992754	33.86023	GPAM;PNPLA3
GO_Biological_Process_2021	positive regulation of cell motility (GO:2000147)	4/221	0.02340494	0.07772754	0	0	3.860182	14.49424	INSR;IL1B;PDGFA;SOD2
GO_Biological_Process_2021	platelet degranulation (GO:0002576)	3/125	0.02358238	0.07772754	0	0	5.119931	19.18569	SERPINA1;APOH;PDGFA
GO_Biological_Process_2021	regulation of cellular protein metabolic process (GO:0032268)	2/49	0.02407077	0.07772754	0	0	8.800975	32.7991	AGTR1;APOE
GO_Biological_Process_2021	cellular response to mechanical stimulus (GO:0071260)	2/49	0.02407077	0.07772754	0	0	8.800975	32.7991	IL1B;TLR4
GO_Biological_Process_2021	response to glucose (GO:0009749)	2/49	0.02407077	0.07772754	0	0	8.800975	32.7991	TCF7L2;ADIPOQ
GO_Biological_Process_2021	secondary alcohol metabolic process (GO:1902652)	2/49	0.02407077	0.07772754	0	0	8.800975	32.7991	APOE;APOB
GO_Biological_Process_2021	positive regulation of reactive oxygen species metabolic process (GO:2000379)	2/49	0.02407077	0.07772754	0	0	8.800975	32.7991	AGTR1;TLR4
GO_Biological_Process_2021	alditol phosphate metabolic process (GO:0052646)	1/5	0.02426331	0.07772754	0	0	51.28351	190.7126	GPAM
GO_Biological_Process_2021	regulation of astrocyte activation (GO:0061888)	1/5	0.02426331	0.07772754	0	0	51.28351	190.7126	IL6
GO_Biological_Process_2021	negative regulation of gene silencing by RNA (GO:0060967)	1/5	0.02426331	0.07772754	0	0	51.28351	190.7126	PPARG
GO_Biological_Process_2021	negative regulation of macrophage differentiation (GO:0045650)	1/5	0.02426331	0.07772754	0	0	51.28351	190.7126	ADIPOQ
GO_Biological_Process_2021	negative regulation of posttranscriptional gene silencing (GO:0060149)	1/5	0.02426331	0.07772754	0	0	51.28351	190.7126	PPARG
GO_Biological_Process_2021	negative regulation of response to food (GO:0032096)	1/5	0.02426331	0.07772754	0	0	51.28351	190.7126	PPARA
GO_Biological_Process_2021	regulation of fever generation (GO:0031620)	1/5	0.02426331	0.07772754	0	0	51.28351	190.7126	IL1B
GO_Biological_Process_2021	negative regulation of smooth muscle cell apoptotic process (GO:0034392)	1/5	0.02426331	0.07772754	0	0	51.28351	190.7126	APOH
GO_Biological_Process_2021	negative regulation of smooth muscle contraction (GO:0045986)	1/5	0.02426331	0.07772754	0	0	51.28351	190.7126	ADRB2
GO_Biological_Process_2021	regulation of glomerular mesangial cell proliferation (GO:0072124)	1/5	0.02426331	0.07772754	0	0	51.28351	190.7126	PDGFA
GO_Biological_Process_2021	regulation of hormone metabolic process (GO:0032350)	1/5	0.02426331	0.07772754	0	0	51.28351	190.7126	TCF7L2
GO_Biological_Process_2021	negative regulation of vascular endothelial cell proliferation (GO:1905563)	1/5	0.02426331	0.07772754	0	0	51.28351	190.7126	PPARG
GO_Biological_Process_2021	regulation of intestinal lipid absorption (GO:1904729)	1/5	0.02426331	0.07772754	0	0	51.28351	190.7126	APOA5
GO_Biological_Process_2021	chromatin maintenance (GO:0070827)	1/5	0.02426331	0.07772754	0	0	51.28351	190.7126	MTHFR
GO_Biological_Process_2021	nucleoside triphosphate catabolic process (GO:0009143)	1/5	0.02426331	0.07772754	0	0	51.28351	190.7126	ENPP1
GO_Biological_Process_2021	oxidative DNA demethylation (GO:0035511)	1/5	0.02426331	0.07772754	0	0	51.28351	190.7126	FTO
GO_Biological_Process_2021	oxidative RNA demethylation (GO:0035513)	1/5	0.02426331	0.07772754	0	0	51.28351	190.7126	FTO
GO_Biological_Process_2021	disaccharide biosynthetic process (GO:0046351)	1/5	0.02426331	0.07772754	0	0	51.28351	190.7126	SLC2A1
GO_Biological_Process_2021	drug transport (GO:0015893)	1/5	0.02426331	0.07772754	0	0	51.28351	190.7126	ABCC2
GO_Biological_Process_2021	regulation of phosphatidylinositol biosynthetic process (GO:0010511)	1/5	0.02426331	0.07772754	0	0	51.28351	190.7126	PDGFA
GO_Biological_Process_2021	positive regulation of AMPA receptor activity (GO:2000969)	1/5	0.02426331	0.07772754	0	0	51.28351	190.7126	ADRB2
GO_Biological_Process_2021	regulation of sterol transport (GO:0032371)	1/5	0.02426331	0.07772754	0	0	51.28351	190.7126	APOC1
GO_Biological_Process_2021	regulation of T-helper 1 cell cytokine production (GO:2000554)	1/5	0.02426331	0.07772754	0	0	51.28351	190.7126	IL1B
GO_Biological_Process_2021	regulation of triglyceride metabolic process (GO:0090207)	1/5	0.02426331	0.07772754	0	0	51.28351	190.7126	MBOAT7
GO_Biological_Process_2021	glucose import across plasma membrane (GO:0098708)	1/5	0.02426331	0.07772754	0	0	51.28351	190.7126	SLC2A1
GO_Biological_Process_2021	positive regulation of heat generation (GO:0031652)	1/5	0.02426331	0.07772754	0	0	51.28351	190.7126	IL1B
GO_Biological_Process_2021	response to fructose (GO:0009750)	1/5	0.02426331	0.07772754	0	0	51.28351	190.7126	GCKR
GO_Biological_Process_2021	positive regulation of low-density lipoprotein receptor activity (GO:1905599)	1/5	0.02426331	0.07772754	0	0	51.28351	190.7126	PPARG
GO_Biological_Process_2021	positive regulation of oxidative stress-induced neuron death (GO:1903223)	1/5	0.02426331	0.07772754	0	0	51.28351	190.7126	TLR4
GO_Biological_Process_2021	positive regulation of phospholipase A2 activity (GO:0032430)	1/5	0.02426331	0.07772754	0	0	51.28351	190.7126	AGTR1
GO_Biological_Process_2021	positive regulation of prostaglandin biosynthetic process (GO:0031394)	1/5	0.02426331	0.07772754	0	0	51.28351	190.7126	IL1B
GO_Biological_Process_2021	positive regulation of prostaglandin secretion (GO:0032308)	1/5	0.02426331	0.07772754	0	0	51.28351	190.7126	IL1B
GO_Biological_Process_2021	positive regulation of store-operated calcium channel activity (GO:1901341)	1/5	0.02426331	0.07772754	0	0	51.28351	190.7126	CRACR2A
GO_Biological_Process_2021	positive regulation of T-helper 1 cell cytokine production (GO:2000556)	1/5	0.02426331	0.07772754	0	0	51.28351	190.7126	IL1B
GO_Biological_Process_2021	tryptophan catabolic process to kynurenine (GO:0019441)	1/5	0.02426331	0.07772754	0	0	51.28351	190.7126	IDO2
GO_Biological_Process_2021	regulation of I-kappaB kinase/NF-kappaB signaling (GO:0043122)	4/224	0.0244413	0.07812677	0	0	3.806963	14.12947	CHUK;IL1B;ADIPOQ;TNFSF10
GO_Biological_Process_2021	negative regulation of ERK1 and ERK2 cascade (GO:0070373)	2/50	0.02499488	0.07937636	0	0	8.617188	31.78953	ADIPOQ;TLR4
GO_Biological_Process_2021	regulation of complement activation (GO:0030449)	2/50	0.02499488	0.07937636	0	0	8.617188	31.78953	IL1B;CPN1
GO_Biological_Process_2021	phosphatidic acid metabolic process (GO:0046473)	2/50	0.02499488	0.07937636	0	0	8.617188	31.78953	GPAM;PNPLA3
GO_Biological_Process_2021	inositol lipid-mediated signaling (GO:0048017)	2/51	0.02593331	0.08217828	0	0	8.440901	30.82809	IRS1;PIK3R2
GO_Biological_Process_2021	defense response to virus (GO:0051607)	3/133	0.02766807	0.08587926	0	0	4.802915	17.23034	IL6;IFNL4;IFNL3
GO_Biological_Process_2021	positive regulation of NIK/NF-kappaB signaling (GO:1901224)	2/53	0.0278525	0.08587926	0	0	8.109069	29.03722	IL1B;TLR4
GO_Biological_Process_2021	positive regulation of phagocytosis (GO:0050766)	2/53	0.0278525	0.08587926	0	0	8.109069	29.03722	IL1B;MERTK
GO_Biological_Process_2021	unsaturated fatty acid metabolic process (GO:0033559)	2/54	0.02883294	0.08587926	0	0	7.952724	28.20224	FADS2;FADS1
GO_Biological_Process_2021	activation of transmembrane receptor protein tyrosine kinase activity (GO:0007171)	1/6	0.0290456	0.08587926	0	0	41.02474	145.182	ADRB2
GO_Biological_Process_2021	negative regulation of CD8-positive, alpha-beta T cell activation (GO:2001186)	1/6	0.0290456	0.08587926	0	0	41.02474	145.182	HFE
GO_Biological_Process_2021	adiponectin-activated signaling pathway (GO:0033211)	1/6	0.0290456	0.08587926	0	0	41.02474	145.182	ADIPOR2
GO_Biological_Process_2021	regulation of adiponectin secretion (GO:0070163)	1/6	0.0290456	0.08587926	0	0	41.02474	145.182	IL1B
GO_Biological_Process_2021	negative regulation of glycogen biosynthetic process (GO:0045719)	1/6	0.0290456	0.08587926	0	0	41.02474	145.182	ENPP1
GO_Biological_Process_2021	negative regulation of myeloid cell apoptotic process (GO:0033033)	1/6	0.0290456	0.08587926	0	0	41.02474	145.182	APOH
GO_Biological_Process_2021	cellular phosphate ion homeostasis (GO:0030643)	1/6	0.0290456	0.08587926	0	0	41.02474	145.182	ENPP1
GO_Biological_Process_2021	cellular response to iron ion (GO:0071281)	1/6	0.0290456	0.08587926	0	0	41.02474	145.182	HFE
GO_Biological_Process_2021	regulation of glucagon secretion (GO:0070092)	1/6	0.0290456	0.08587926	0	0	41.02474	145.182	IL6
GO_Biological_Process_2021	regulation of glucokinase activity (GO:0033131)	1/6	0.0290456	0.08587926	0	0	41.02474	145.182	GCKR
GO_Biological_Process_2021	negative regulation of triglyceride metabolic process (GO:0090209)	1/6	0.0290456	0.08587926	0	0	41.02474	145.182	APOC3
GO_Biological_Process_2021	regulation of immature T cell proliferation in thymus (GO:0033084)	1/6	0.0290456	0.08587926	0	0	41.02474	145.182	IL1B
GO_Biological_Process_2021	cellular trivalent inorganic anion homeostasis (GO:0072502)	1/6	0.0290456	0.08587926	0	0	41.02474	145.182	ENPP1
GO_Biological_Process_2021	neurotransmitter-gated ion channel clustering (GO:0072578)	1/6	0.0290456	0.08587926	0	0	41.02474	145.182	APOE
GO_Biological_Process_2021	oxygen homeostasis (GO:0032364)	1/6	0.0290456	0.08587926	0	0	41.02474	145.182	SOD2
GO_Biological_Process_2021	peroxisome proliferator activated receptor signaling pathway (GO:0035357)	1/6	0.0290456	0.08587926	0	0	41.02474	145.182	PPARG
GO_Biological_Process_2021	positive regulation of autophagosome maturation (GO:1901098)	1/6	0.0290456	0.08587926	0	0	41.02474	145.182	ADRB2
GO_Biological_Process_2021	foam cell differentiation (GO:0090077)	1/6	0.0290456	0.08587926	0	0	41.02474	145.182	PPARG
GO_Biological_Process_2021	glycerol-3-phosphate metabolic process (GO:0006072)	1/6	0.0290456	0.08587926	0	0	41.02474	145.182	GPAM
GO_Biological_Process_2021	positive regulation of fever generation (GO:0031622)	1/6	0.0290456	0.08587926	0	0	41.02474	145.182	IL1B
GO_Biological_Process_2021	positive regulation of histone phosphorylation (GO:0033129)	1/6	0.0290456	0.08587926	0	0	41.02474	145.182	IL1B
GO_Biological_Process_2021	hexose import across plasma membrane (GO:0140271)	1/6	0.0290456	0.08587926	0	0	41.02474	145.182	SLC2A1
GO_Biological_Process_2021	response to peptidoglycan (GO:0032494)	1/6	0.0290456	0.08587926	0	0	41.02474	145.182	IL6
GO_Biological_Process_2021	macrophage derived foam cell differentiation (GO:0010742)	1/6	0.0290456	0.08587926	0	0	41.02474	145.182	PPARG
GO_Biological_Process_2021	maintenance of DNA repeat elements (GO:0043570)	1/6	0.0290456	0.08587926	0	0	41.02474	145.182	TCF7L2
GO_Biological_Process_2021	positive regulation of receptor binding (GO:1900122)	1/6	0.0290456	0.08587926	0	0	41.02474	145.182	HFE
GO_Biological_Process_2021	T-helper 17 cell lineage commitment (GO:0072540)	1/6	0.0290456	0.08587926	0	0	41.02474	145.182	IL6
GO_Biological_Process_2021	transmembrane receptor protein tyrosine phosphatase signaling pathway (GO:0007185)	1/6	0.0290456	0.08587926	0	0	41.02474	145.182	PTPRD
GO_Biological_Process_2021	xenobiotic transport across blood-brain barrier (GO:1990962)	1/6	0.0290456	0.08587926	0	0	41.02474	145.182	ABCC2
GO_Biological_Process_2021	positive regulation of cell population proliferation (GO:0008284)	6/474	0.02909571	0.08587926	0	0	2.708194	9.579328	TCF7L2;IL6;IRS1;INSR;IL1B;PDGFA
GO_Biological_Process_2021	negative regulation of inflammatory response to antigenic stimulus (GO:0002862)	3/136	0.02929136	0.0862828	0	0	4.693866	16.57152	IL6;ADRB3;ADRB2
GO_Biological_Process_2021	regulation of blood vessel endothelial cell migration (GO:0043535)	2/55	0.02982708	0.0875568	0	0	7.80228	27.40425	PPARG;APOE
GO_Biological_Process_2021	regulation of inflammatory response to antigenic stimulus (GO:0002861)	3/137	0.02984347	0.0875568	0	0	4.658602	16.36003	IL6;ADRB3;ADRB2
GO_Biological_Process_2021	positive regulation of interleukin-1 beta production (GO:0032731)	2/56	0.03083475	0.09028414	0	0	7.657407	26.64099	IL6;TLR4
GO_Biological_Process_2021	membrane organization (GO:0061024)	4/242	0.03124069	0.09099712	0	0	3.515823	12.18596	SUN1;ADRB2;TOR1B;APOB
GO_Biological_Process_2021	enzyme linked receptor protein signaling pathway (GO:0007167)	3/140	0.03153279	0.09099712	0	0	4.555897	15.74849	PTPRD;INSR;MERTK
GO_Biological_Process_2021	cellular response to peptide (GO:1901653)	2/57	0.0318558	0.09099712	0	0	7.517803	25.91038	ADRB2;TLR4
GO_Biological_Process_2021	regulation of mitotic nuclear division (GO:0007088)	2/57	0.0318558	0.09099712	0	0	7.517803	25.91038	IL1B;INSR
GO_Biological_Process_2021	positive regulation of interferon-gamma production (GO:0032729)	2/57	0.0318558	0.09099712	0	0	7.517803	25.91038	IL1B;TLR4
GO_Biological_Process_2021	positive regulation of proteolysis (GO:0045862)	2/57	0.0318558	0.09099712	0	0	7.517803	25.91038	IL1B;APOE
GO_Biological_Process_2021	monocarboxylic acid transport (GO:0015718)	2/57	0.0318558	0.09099712	0	0	7.517803	25.91038	ABCC2;SLC27A5
GO_Biological_Process_2021	negative regulation of apoptotic process (GO:0043066)	6/485	0.03203147	0.09099712	0	0	2.644504	9.099835	GCLC;IL6;APOH;APOE;MERTK;SOD2
GO_Biological_Process_2021	regulation of tumor necrosis factor-mediated signaling pathway (GO:0010803)	2/58	0.03289009	0.09099712	0	0	7.383185	25.2105	CHUK;ADIPOQ
GO_Biological_Process_2021	negative regulation of DNA-binding transcription factor activity (GO:0043433)	3/143	0.03327143	0.09099712	0	0	4.457594	15.16944	TCF7L2;CHUK;TRIB1
GO_Biological_Process_2021	neuron development (GO:0048666)	3/143	0.03327143	0.09099712	0	0	4.457594	15.16944	IL6;PBX4;APOE
GO_Biological_Process_2021	angiotensin-activated signaling pathway (GO:0038166)	1/7	0.03380469	0.09099712	0	0	34.18557	115.7918	AGTR1
GO_Biological_Process_2021	negative regulation of glycogen metabolic process (GO:0070874)	1/7	0.03380469	0.09099712	0	0	34.18557	115.7918	ENPP1
GO_Biological_Process_2021	regulation of bone remodeling (GO:0046850)	1/7	0.03380469	0.09099712	0	0	34.18557	115.7918	LEPR
GO_Biological_Process_2021	regulation of calcidiol 1-monooxygenase activity (GO:0060558)	1/7	0.03380469	0.09099712	0	0	34.18557	115.7918	IL1B
GO_Biological_Process_2021	negative regulation of interferon-gamma-mediated signaling pathway (GO:0060336)	1/7	0.03380469	0.09099712	0	0	34.18557	115.7918	PPARG
GO_Biological_Process_2021	negative regulation of intracellular transport (GO:0032387)	1/7	0.03380469	0.09099712	0	0	34.18557	115.7918	ADIPOQ
GO_Biological_Process_2021	negative regulation of MyD88-independent toll-like receptor signaling pathway (GO:0034128)	1/7	0.03380469	0.09099712	0	0	34.18557	115.7918	TLR4
GO_Biological_Process_2021	negative regulation of response to interferon-gamma (GO:0060331)	1/7	0.03380469	0.09099712	0	0	34.18557	115.7918	PPARG
GO_Biological_Process_2021	cellular response to laminar fluid shear stress (GO:0071499)	1/7	0.03380469	0.09099712	0	0	34.18557	115.7918	SREBF2
GO_Biological_Process_2021	regulation of glycogen (starch) synthase activity (GO:2000465)	1/7	0.03380469	0.09099712	0	0	34.18557	115.7918	ADIPOQ
GO_Biological_Process_2021	detection of molecule of bacterial origin (GO:0032490)	1/7	0.03380469	0.09099712	0	0	34.18557	115.7918	TLR4
GO_Biological_Process_2021	regulation of NAD(P)H oxidase activity (GO:0033860)	1/7	0.03380469	0.09099712	0	0	34.18557	115.7918	AGTR1
GO_Biological_Process_2021	regulation of prostaglandin biosynthetic process (GO:0031392)	1/7	0.03380469	0.09099712	0	0	34.18557	115.7918	IL1B
GO_Biological_Process_2021	positive regulation of amyloid-beta clearance (GO:1900223)	1/7	0.03380469	0.09099712	0	0	34.18557	115.7918	APOE
GO_Biological_Process_2021	regulation of systemic arterial blood pressure by renin-angiotensin (GO:0003081)	1/7	0.03380469	0.09099712	0	0	34.18557	115.7918	AGTR1
GO_Biological_Process_2021	flavin-containing compound metabolic process (GO:0042726)	1/7	0.03380469	0.09099712	0	0	34.18557	115.7918	ENPP1
GO_Biological_Process_2021	positive regulation of chemokine (C-X-C motif) ligand 2 production (GO:2000343)	1/7	0.03380469	0.09099712	0	0	34.18557	115.7918	TLR4
GO_Biological_Process_2021	gas homeostasis (GO:0033483)	1/7	0.03380469	0.09099712	0	0	34.18557	115.7918	SOD2
GO_Biological_Process_2021	positive regulation of humoral immune response (GO:0002922)	1/7	0.03380469	0.09099712	0	0	34.18557	115.7918	IL1B
GO_Biological_Process_2021	positive regulation of icosanoid secretion (GO:0032305)	1/7	0.03380469	0.09099712	0	0	34.18557	115.7918	IL1B
GO_Biological_Process_2021	hyaluronan biosynthetic process (GO:0030213)	1/7	0.03380469	0.09099712	0	0	34.18557	115.7918	IL1B
GO_Biological_Process_2021	riboflavin metabolic process (GO:0006771)	1/7	0.03380469	0.09099712	0	0	34.18557	115.7918	ENPP1
GO_Biological_Process_2021	positive regulation of oxidative stress-induced cell death (GO:1903209)	1/7	0.03380469	0.09099712	0	0	34.18557	115.7918	TLR4
GO_Biological_Process_2021	leukotriene transport (GO:0071716)	1/7	0.03380469	0.09099712	0	0	34.18557	115.7918	ABCC2
GO_Biological_Process_2021	positive regulation of podosome assembly (GO:0071803)	1/7	0.03380469	0.09099712	0	0	34.18557	115.7918	LCP1
GO_Biological_Process_2021	positive regulation of respiratory burst (GO:0060267)	1/7	0.03380469	0.09099712	0	0	34.18557	115.7918	INSR
GO_Biological_Process_2021	T-helper 17 cell differentiation (GO:0072539)	1/7	0.03380469	0.09099712	0	0	34.18557	115.7918	IL6
GO_Biological_Process_2021	terpenoid metabolic process (GO:0006721)	1/7	0.03380469	0.09099712	0	0	34.18557	115.7918	FDFT1
GO_Biological_Process_2021	positive regulation of unsaturated fatty acid biosynthetic process (GO:2001280)	1/7	0.03380469	0.09099712	0	0	34.18557	115.7918	IL1B
GO_Biological_Process_2021	positive regulation of vascular associated smooth muscle cell differentiation (GO:1905065)	1/7	0.03380469	0.09099712	0	0	34.18557	115.7918	SOD2
GO_Biological_Process_2021	vascular wound healing (GO:0061042)	1/7	0.03380469	0.09099712	0	0	34.18557	115.7918	ADIPOR2
GO_Biological_Process_2021	white fat cell differentiation (GO:0050872)	1/7	0.03380469	0.09099712	0	0	34.18557	115.7918	PPARG
GO_Biological_Process_2021	regulation of cell population proliferation (GO:0042127)	8/764	0.0339077	0.09099712	0	0	2.251146	7.618134	TCF7L2;IL6;IRS1;INSR;IL1B;AGTR1;PDGFA;SOD2
GO_Biological_Process_2021	positive regulation of cellular process (GO:0048522)	7/625	0.0339079	0.09099712	0	0	2.400299	8.122868	IL6;IRS1;INSR;IL1B;PDGFA;MERTK;TLR4
GO_Biological_Process_2021	fatty acid oxidation (GO:0019395)	2/59	0.03393745	0.09099712	0	0	7.253289	24.53959	ADIPOQ;ADIPOR2
GO_Biological_Process_2021	protein transport (GO:0015031)	5/369	0.03512355	0.09391782	0	0	2.885797	9.664198	HFE;MTTP;PPARG;APOE;APOB
GO_Biological_Process_2021	protein phosphorylation (GO:0006468)	6/496	0.03515503	0.09391782	0	0	2.583673	8.650107	CHUK;INSR;MERTK;TRIB1;TLR4;TRIB2
GO_Biological_Process_2021	positive regulation of signal transduction (GO:0009967)	4/252	0.03545429	0.09454476	0	0	3.37234	11.26197	IL6;IRS1;IL1B;ADIPOQ
GO_Biological_Process_2021	regulation of DNA-templated transcription, initiation (GO:2000142)	2/61	0.03607081	0.09583969	0	0	7.006709	23.27819	TCF7L2;IL6
GO_Biological_Process_2021	pattern recognition receptor signaling pathway (GO:0002221)	2/61	0.03607081	0.09583969	0	0	7.006709	23.27819	APOB;TLR4
GO_Biological_Process_2021	positive regulation of transferase activity (GO:0051347)	3/148	0.03627825	0.09595845	0	0	4.302795	14.27038	INSR;ADIPOQ;MERTK
GO_Biological_Process_2021	negative regulation of kinase activity (GO:0033673)	2/62	0.03715652	0.09595845	0	0	6.889583	22.68475	TRIB1;TRIB2
GO_Biological_Process_2021	regulation of neurogenesis (GO:0050767)	2/62	0.03715652	0.09595845	0	0	6.889583	22.68475	IL6;IL1B
GO_Biological_Process_2021	positive regulation of interleukin-1 production (GO:0032732)	2/62	0.03715652	0.09595845	0	0	6.889583	22.68475	IL6;TLR4
GO_Biological_Process_2021	I-kappaB kinase/NF-kappaB signaling (GO:0007249)	2/62	0.03715652	0.09595845	0	0	6.889583	22.68475	CHUK;TLR4
GO_Biological_Process_2021	stress-activated MAPK cascade (GO:0051403)	2/62	0.03715652	0.09595845	0	0	6.889583	22.68475	CHUK;TRIB1
GO_Biological_Process_2021	cellular response to reactive oxygen species (GO:0034614)	2/63	0.03825471	0.09595845	0	0	6.776298	22.11437	IL6;CHUK
GO_Biological_Process_2021	negative regulation of appetite (GO:0032099)	1/8	0.03854069	0.09595845	0	0	29.30044	95.40343	PPARA
GO_Biological_Process_2021	aspartate family amino acid biosynthetic process (GO:0009067)	1/8	0.03854069	0.09595845	0	0	29.30044	95.40343	MTHFR
GO_Biological_Process_2021	negative regulation of glucose import (GO:0046325)	1/8	0.03854069	0.09595845	0	0	29.30044	95.40343	ENPP1
GO_Biological_Process_2021	brown fat cell differentiation (GO:0050873)	1/8	0.03854069	0.09595845	0	0	29.30044	95.40343	ADIPOQ
GO_Biological_Process_2021	negative regulation of long-term synaptic potentiation (GO:1900272)	1/8	0.03854069	0.09595845	0	0	29.30044	95.40343	APOE
GO_Biological_Process_2021	negative regulation of muscle cell apoptotic process (GO:0010656)	1/8	0.03854069	0.09595845	0	0	29.30044	95.40343	APOH
GO_Biological_Process_2021	regulation of dendritic spine maintenance (GO:1902950)	1/8	0.03854069	0.09595845	0	0	29.30044	95.40343	APOE
GO_Biological_Process_2021	cellular response to angiotensin (GO:1904385)	1/8	0.03854069	0.09595845	0	0	29.30044	95.40343	AGTR1
GO_Biological_Process_2021	regulation of extent of cell growth (GO:0061387)	1/8	0.03854069	0.09595845	0	0	29.30044	95.40343	APOE
GO_Biological_Process_2021	regulation of intestinal cholesterol absorption (GO:0030300)	1/8	0.03854069	0.09595845	0	0	29.30044	95.40343	APOA5
GO_Biological_Process_2021	cysteine metabolic process (GO:0006534)	1/8	0.03854069	0.09595845	0	0	29.30044	95.40343	GCLC
GO_Biological_Process_2021	dendritic spine maintenance (GO:0097062)	1/8	0.03854069	0.09595845	0	0	29.30044	95.40343	INSR
GO_Biological_Process_2021	regulation of MyD88-independent toll-like receptor signaling pathway (GO:0034127)	1/8	0.03854069	0.09595845	0	0	29.30044	95.40343	TLR4
GO_Biological_Process_2021	regulation of nitrogen compound metabolic process (GO:0051171)	1/8	0.03854069	0.09595845	0	0	29.30044	95.40343	APOE
GO_Biological_Process_2021	regulation of oxidative stress-induced neuron death (GO:1903203)	1/8	0.03854069	0.09595845	0	0	29.30044	95.40343	TLR4
GO_Biological_Process_2021	regulation of phospholipase A2 activity (GO:0032429)	1/8	0.03854069	0.09595845	0	0	29.30044	95.40343	AGTR1
GO_Biological_Process_2021	regulation of RNA biosynthetic process (GO:2001141)	1/8	0.03854069	0.09595845	0	0	29.30044	95.40343	IL1B
GO_Biological_Process_2021	positive regulation of extracellular matrix disassembly (GO:0090091)	1/8	0.03854069	0.09595845	0	0	29.30044	95.40343	IL6
GO_Biological_Process_2021	positive regulation of myeloid cell apoptotic process (GO:0033034)	1/8	0.03854069	0.09595845	0	0	29.30044	95.40343	ADIPOQ
GO_Biological_Process_2021	positive regulation of peptide secretion (GO:0002793)	1/8	0.03854069	0.09595845	0	0	29.30044	95.40343	HFE
GO_Biological_Process_2021	leukocyte aggregation (GO:0070486)	1/8	0.03854069	0.09595845	0	0	29.30044	95.40343	IL1B
GO_Biological_Process_2021	store-operated calcium entry (GO:0002115)	1/8	0.03854069	0.09595845	0	0	29.30044	95.40343	CRACR2A
GO_Biological_Process_2021	sulfur amino acid biosynthetic process (GO:0000097)	1/8	0.03854069	0.09595845	0	0	29.30044	95.40343	MTHFR
GO_Biological_Process_2021	macromolecule depalmitoylation (GO:0098734)	1/8	0.03854069	0.09595845	0	0	29.30044	95.40343	LYPLAL1
GO_Biological_Process_2021	T-helper cell lineage commitment (GO:0002295)	1/8	0.03854069	0.09595845	0	0	29.30044	95.40343	IL6
GO_Biological_Process_2021	positive regulation of T-helper 2 cell cytokine production (GO:2000553)	1/8	0.03854069	0.09595845	0	0	29.30044	95.40343	IL6
GO_Biological_Process_2021	methionine metabolic process (GO:0006555)	1/8	0.03854069	0.09595845	0	0	29.30044	95.40343	MTHFR
GO_Biological_Process_2021	tyrosine phosphorylation of STAT protein (GO:0007260)	1/8	0.03854069	0.09595845	0	0	29.30044	95.40343	IFNL4
GO_Biological_Process_2021	protein depalmitoylation (GO:0002084)	1/8	0.03854069	0.09595845	0	0	29.30044	95.40343	LYPLAL1
GO_Biological_Process_2021	myeloid leukocyte mediated immunity (GO:0002444)	1/8	0.03854069	0.09595845	0	0	29.30044	95.40343	IL6
GO_Biological_Process_2021	negative regulation of cell population proliferation (GO:0008285)	5/379	0.03869654	0.09618292	0	0	2.807199	9.129026	IL6;IL1B;PPARG;SOD2;TRIB1
GO_Biological_Process_2021	regulation of extrinsic apoptotic signaling pathway (GO:2001236)	2/64	0.03936524	0.09751388	0	0	6.666667	21.56581	TCF7L2;TNFSF10
GO_Biological_Process_2021	regulation of transcription initiation from RNA polymerase II promoter (GO:0060260)	2/64	0.03936524	0.09751388	0	0	6.666667	21.56581	TCF7L2;IL6
GO_Biological_Process_2021	cellular response to interleukin-1 (GO:0071347)	3/155	0.040715	0.1003541	0	0	4.103186	13.13495	IL1RN;CHUK;IL1B
GO_Biological_Process_2021	positive regulation of T cell proliferation (GO:0042102)	2/66	0.04162274	0.1003541	0	0	6.457682	20.52967	IL6;IL1B
GO_Biological_Process_2021	organonitrogen compound biosynthetic process (GO:1901566)	3/158	0.04269684	0.1003541	0	0	4.023158	12.68755	PEMT;APOE;LPIN1
GO_Biological_Process_2021	positive regulation of catabolic process (GO:0009896)	2/67	0.04276942	0.1003541	0	0	6.358013	20.04002	IL1B;APOA5
GO_Biological_Process_2021	regulation of viral genome replication (GO:0045069)	2/67	0.04276942	0.1003541	0	0	6.358013	20.04002	PPARA;IFNL3
GO_Biological_Process_2021	central nervous system development (GO:0007417)	4/268	0.04285133	0.1003541	0	0	3.165377	9.970997	NCAN;SLC2A1;PBX4;ZPR1
GO_Biological_Process_2021	negative regulation of bone resorption (GO:0045779)	1/9	0.04325371	0.1003541	0	0	25.6366	80.51615	IL6
GO_Biological_Process_2021	negative regulation of fibrinolysis (GO:0051918)	1/9	0.04325371	0.1003541	0	0	25.6366	80.51615	APOH
GO_Biological_Process_2021	regulation of CD8-positive, alpha-beta T cell activation (GO:2001185)	1/9	0.04325371	0.1003541	0	0	25.6366	80.51615	HFE
GO_Biological_Process_2021	regulation of cell adhesion molecule production (GO:0060353)	1/9	0.04325371	0.1003541	0	0	25.6366	80.51615	IL1B
GO_Biological_Process_2021	negative regulation of lipid localization (GO:1905953)	1/9	0.04325371	0.1003541	0	0	25.6366	80.51615	IL6
GO_Biological_Process_2021	regulation of endothelial cell development (GO:1901550)	1/9	0.04325371	0.1003541	0	0	25.6366	80.51615	IL1B
GO_Biological_Process_2021	regulation of gap junction assembly (GO:1903596)	1/9	0.04325371	0.1003541	0	0	25.6366	80.51615	IL1B
GO_Biological_Process_2021	cellular response to leptin stimulus (GO:0044320)	1/9	0.04325371	0.1003541	0	0	25.6366	80.51615	LEPR
GO_Biological_Process_2021	regulation of glucan biosynthetic process (GO:0010962)	1/9	0.04325371	0.1003541	0	0	25.6366	80.51615	PPP1R3B
GO_Biological_Process_2021	negative regulation of T cell cytokine production (GO:0002725)	1/9	0.04325371	0.1003541	0	0	25.6366	80.51615	HFE
GO_Biological_Process_2021	regulation of interleukin-23 production (GO:0032667)	1/9	0.04325371	0.1003541	0	0	25.6366	80.51615	TLR4
GO_Biological_Process_2021	cholesterol catabolic process (GO:0006707)	1/9	0.04325371	0.1003541	0	0	25.6366	80.51615	APOE
GO_Biological_Process_2021	regulation of lipid transport (GO:0032368)	1/9	0.04325371	0.1003541	0	0	25.6366	80.51615	PPARA
GO_Biological_Process_2021	organic cyclic compound catabolic process (GO:1901361)	1/9	0.04325371	0.1003541	0	0	25.6366	80.51615	HSD11B1
GO_Biological_Process_2021	phosphatidylglycerol biosynthetic process (GO:0006655)	1/9	0.04325371	0.1003541	0	0	25.6366	80.51615	GPAM
GO_Biological_Process_2021	endochondral ossification (GO:0001958)	1/9	0.04325371	0.1003541	0	0	25.6366	80.51615	COL13A1
GO_Biological_Process_2021	plasminogen activation (GO:0031639)	1/9	0.04325371	0.1003541	0	0	25.6366	80.51615	APOH
GO_Biological_Process_2021	regulation of respiratory burst (GO:0060263)	1/9	0.04325371	0.1003541	0	0	25.6366	80.51615	INSR
GO_Biological_Process_2021	positive regulation of ATP biosynthetic process (GO:2001171)	1/9	0.04325371	0.1003541	0	0	25.6366	80.51615	PPARA
GO_Biological_Process_2021	positive regulation of blood vessel endothelial cell proliferation involved in sprouting angiogenesis (GO:1903589)	1/9	0.04325371	0.1003541	0	0	25.6366	80.51615	AGTR1
GO_Biological_Process_2021	regulation of smooth muscle cell apoptotic process (GO:0034391)	1/9	0.04325371	0.1003541	0	0	25.6366	80.51615	APOH
GO_Biological_Process_2021	regulation of sterol biosynthetic process (GO:0106118)	1/9	0.04325371	0.1003541	0	0	25.6366	80.51615	SREBF2
GO_Biological_Process_2021	response to leptin (GO:0044321)	1/9	0.04325371	0.1003541	0	0	25.6366	80.51615	LEPR
GO_Biological_Process_2021	positive regulation of ligase activity (GO:0051351)	1/9	0.04325371	0.1003541	0	0	25.6366	80.51615	GCLM
GO_Biological_Process_2021	icosanoid transport (GO:0071715)	1/9	0.04325371	0.1003541	0	0	25.6366	80.51615	ABCC2
GO_Biological_Process_2021	ketone body biosynthetic process (GO:0046951)	1/9	0.04325371	0.1003541	0	0	25.6366	80.51615	SLC27A5
GO_Biological_Process_2021	kynurenine metabolic process (GO:0070189)	1/9	0.04325371	0.1003541	0	0	25.6366	80.51615	IDO2
GO_Biological_Process_2021	positive regulation of NLRP3 inflammasome complex assembly (GO:1900227)	1/9	0.04325371	0.1003541	0	0	25.6366	80.51615	TLR4
GO_Biological_Process_2021	L-ascorbic acid metabolic process (GO:0019852)	1/9	0.04325371	0.1003541	0	0	25.6366	80.51615	SLC2A1
GO_Biological_Process_2021	sterol catabolic process (GO:0016127)	1/9	0.04325371	0.1003541	0	0	25.6366	80.51615	APOE
GO_Biological_Process_2021	T-helper 1 type immune response (GO:0042088)	1/9	0.04325371	0.1003541	0	0	25.6366	80.51615	TLR4
GO_Biological_Process_2021	tetrahydrofolate interconversion (GO:0035999)	1/9	0.04325371	0.1003541	0	0	25.6366	80.51615	MTHFR
GO_Biological_Process_2021	unsaturated fatty acid biosynthetic process (GO:0006636)	1/9	0.04325371	0.1003541	0	0	25.6366	80.51615	FADS1
GO_Biological_Process_2021	negative regulation of alpha-beta T cell activation (GO:0046636)	1/9	0.04325371	0.1003541	0	0	25.6366	80.51615	HFE
GO_Biological_Process_2021	positive regulation of cell migration (GO:0030335)	4/269	0.0433405	0.1003964	0	0	3.153272	9.897072	INSR;IL1B;PDGFA;SOD2
GO_Biological_Process_2021	positive regulation of protein localization to nucleus (GO:1900182)	2/68	0.04392787	0.1015962	0	0	6.261364	19.56805	PIK3R2;ZPR1
GO_Biological_Process_2021	peptidyl-tyrosine phosphorylation (GO:0018108)	2/69	0.04509795	0.1041379	0	0	6.1676	19.11289	INSR;IFNL4
GO_Biological_Process_2021	fatty acid catabolic process (GO:0009062)	2/70	0.04627952	0.1053901	0	0	6.076593	18.67371	ADIPOQ;LPIN1
GO_Biological_Process_2021	phosphorylation (GO:0016310)	5/400	0.04690386	0.1053901	0	0	2.655097	8.123682	CHUK;INSR;MERTK;TRIB1;TRIB2
GO_Biological_Process_2021	phosphatidylinositol-mediated signaling (GO:0048015)	2/71	0.04747244	0.1053901	0	0	5.988225	18.24975	IRS1;PIK3R2
GO_Biological_Process_2021	negative regulation of glycolytic process (GO:0045820)	1/10	0.04794387	0.1053901	0	0	22.78694	69.22045	PPARA
GO_Biological_Process_2021	negative regulation of hormone secretion (GO:0046888)	1/10	0.04794387	0.1053901	0	0	22.78694	69.22045	IL1B
GO_Biological_Process_2021	regulation of cell activation (GO:0050865)	1/10	0.04794387	0.1053901	0	0	22.78694	69.22045	IL6
GO_Biological_Process_2021	negative regulation of lipopolysaccharide-mediated signaling pathway (GO:0031665)	1/10	0.04794387	0.1053901	0	0	22.78694	69.22045	TRIB1
GO_Biological_Process_2021	negative regulation of purine nucleotide metabolic process (GO:1900543)	1/10	0.04794387	0.1053901	0	0	22.78694	69.22045	PPARA
GO_Biological_Process_2021	negative regulation of sodium ion transmembrane transport (GO:1902306)	1/10	0.04794387	0.1053901	0	0	22.78694	69.22045	PCSK9
GO_Biological_Process_2021	negative regulation of sodium ion transmembrane transporter activity (GO:2000650)	1/10	0.04794387	0.1053901	0	0	22.78694	69.22045	PCSK9
GO_Biological_Process_2021	regulation of granulocyte differentiation (GO:0030852)	1/10	0.04794387	0.1053901	0	0	22.78694	69.22045	ADIPOQ
GO_Biological_Process_2021	cellular response to oxidised low-density lipoprotein particle stimulus (GO:0140052)	1/10	0.04794387	0.1053901	0	0	22.78694	69.22045	TLR4
GO_Biological_Process_2021	negative regulation of transmembrane transport (GO:0034763)	1/10	0.04794387	0.1053901	0	0	22.78694	69.22045	IL1B
GO_Biological_Process_2021	regulation of histone phosphorylation (GO:0033127)	1/10	0.04794387	0.1053901	0	0	22.78694	69.22045	IL1B
GO_Biological_Process_2021	neuron projection maintenance (GO:1990535)	1/10	0.04794387	0.1053901	0	0	22.78694	69.22045	INSR
GO_Biological_Process_2021	DNA dealkylation (GO:0035510)	1/10	0.04794387	0.1053901	0	0	22.78694	69.22045	FTO
GO_Biological_Process_2021	DNA dealkylation involved in DNA repair (GO:0006307)	1/10	0.04794387	0.1053901	0	0	22.78694	69.22045	FTO
GO_Biological_Process_2021	phosphate ion homeostasis (GO:0055062)	1/10	0.04794387	0.1053901	0	0	22.78694	69.22045	ENPP1
GO_Biological_Process_2021	regulation of podosome assembly (GO:0071801)	1/10	0.04794387	0.1053901	0	0	22.78694	69.22045	LCP1
GO_Biological_Process_2021	positive regulation of cell activation (GO:0050867)	1/10	0.04794387	0.1053901	0	0	22.78694	69.22045	TLR4
GO_Biological_Process_2021	positive regulation of coagulation (GO:0050820)	1/10	0.04794387	0.1053901	0	0	22.78694	69.22045	APOH
GO_Biological_Process_2021	removal of superoxide radicals (GO:0019430)	1/10	0.04794387	0.1053901	0	0	22.78694	69.22045	SOD2
GO_Biological_Process_2021	positive regulation of hemostasis (GO:1900048)	1/10	0.04794387	0.1053901	0	0	22.78694	69.22045	APOH
GO_Biological_Process_2021	response to laminar fluid shear stress (GO:0034616)	1/10	0.04794387	0.1053901	0	0	22.78694	69.22045	SREBF2
GO_Biological_Process_2021	retinoic acid receptor signaling pathway (GO:0048384)	1/10	0.04794387	0.1053901	0	0	22.78694	69.22045	PPARG
GO_Biological_Process_2021	indolalkylamine catabolic process (GO:0046218)	1/10	0.04794387	0.1053901	0	0	22.78694	69.22045	IDO2
GO_Biological_Process_2021	positive regulation of mesenchymal cell proliferation (GO:0002053)	1/10	0.04794387	0.1053901	0	0	22.78694	69.22045	PDGFA
GO_Biological_Process_2021	leptin-mediated signaling pathway (GO:0033210)	1/10	0.04794387	0.1053901	0	0	22.78694	69.22045	LEPR
GO_Biological_Process_2021	low-density lipoprotein particle receptor catabolic process (GO:0032802)	1/10	0.04794387	0.1053901	0	0	22.78694	69.22045	PCSK9
GO_Biological_Process_2021	low-density lipoprotein receptor particle metabolic process (GO:0032799)	1/10	0.04794387	0.1053901	0	0	22.78694	69.22045	PCSK9
GO_Biological_Process_2021	positive regulation of vascular endothelial growth factor receptor signaling pathway (GO:0030949)	1/10	0.04794387	0.1053901	0	0	22.78694	69.22045	IL1B
GO_Biological_Process_2021	presynaptic membrane assembly (GO:0097105)	1/10	0.04794387	0.1053901	0	0	22.78694	69.22045	PTPRD
GO_Biological_Process_2021	negative regulation of epithelial cell proliferation (GO:0050680)	2/72	0.04867657	0.1068403	0	0	5.902381	17.84029	APOH;APOE
GO_Biological_Process_2021	defense response to Gram-negative bacterium (GO:0050829)	2/73	0.04989178	0.1091802	0	0	5.818955	17.44464	IL6;TLR4
GO_Biological_Process_2021	regulation of Rho protein signal transduction (GO:0035023)	2/73	0.04989178	0.1091802	0	0	5.818955	17.44464	APOC3;APOE
GO_Biological_Process_2021	regulation of cell migration (GO:0030334)	5/408	0.05028384	0.1094075	0	0	2.601323	7.778143	INSR;IL1B;ADIPOQ;PDGFA;SOD2
GO_Biological_Process_2021	neuron projection development (GO:0031175)	3/171	0.05183233	0.1094075	0	0	3.709398	10.97886	IL6;APOE;ZPR1
GO_Biological_Process_2021	positive regulation of I-kappaB kinase/NF-kappaB signaling (GO:0043123)	3/171	0.05183233	0.1094075	0	0	3.709398	10.97886	CHUK;ADIPOQ;TNFSF10
GO_Biological_Process_2021	negative regulation of cellular macromolecule biosynthetic process (GO:2000113)	6/547	0.05218065	0.1094075	0	0	2.333963	6.892294	TCF7L2;GCLC;ADIPOQ;ENPP1;PPARG;GATAD2A
GO_Biological_Process_2021	positive regulation of lymphocyte proliferation (GO:0050671)	2/75	0.05235489	0.1094075	0	0	5.658961	16.69229	IL6;IL1B
GO_Biological_Process_2021	positive regulation of T cell activation (GO:0050870)	2/75	0.05235489	0.1094075	0	0	5.658961	16.69229	IL6;IL1B
GO_Biological_Process_2021	actin filament network formation (GO:0051639)	1/11	0.05261126	0.1094075	0	0	20.50722	60.39016	LCP1
GO_Biological_Process_2021	negative regulation of bone remodeling (GO:0046851)	1/11	0.05261126	0.1094075	0	0	20.50722	60.39016	IL6
GO_Biological_Process_2021	alcohol catabolic process (GO:0046164)	1/11	0.05261126	0.1094075	0	0	20.50722	60.39016	APOE
GO_Biological_Process_2021	angiogenesis involved in wound healing (GO:0060055)	1/11	0.05261126	0.1094075	0	0	20.50722	60.39016	ADIPOR2
GO_Biological_Process_2021	negative regulation of interleukin-17 production (GO:0032700)	1/11	0.05261126	0.1094075	0	0	20.50722	60.39016	TLR4
GO_Biological_Process_2021	negative regulation of platelet-derived growth factor receptor signaling pathway (GO:0010642)	1/11	0.05261126	0.1094075	0	0	20.50722	60.39016	ADIPOQ
GO_Biological_Process_2021	cellular response to superoxide (GO:0071451)	1/11	0.05261126	0.1094075	0	0	20.50722	60.39016	SOD2
GO_Biological_Process_2021	regulation of lipid kinase activity (GO:0043550)	1/11	0.05261126	0.1094075	0	0	20.50722	60.39016	PIK3R2
GO_Biological_Process_2021	regulation of mesenchymal cell proliferation (GO:0010464)	1/11	0.05261126	0.1094075	0	0	20.50722	60.39016	PDGFA
GO_Biological_Process_2021	positive regulation by host of viral process (GO:0044794)	1/11	0.05261126	0.1094075	0	0	20.50722	60.39016	APOE
GO_Biological_Process_2021	fatty acid homeostasis (GO:0055089)	1/11	0.05261126	0.1094075	0	0	20.50722	60.39016	APOE
GO_Biological_Process_2021	regulation of T cell mediated immunity (GO:0002709)	1/11	0.05261126	0.1094075	0	0	20.50722	60.39016	IL1B
GO_Biological_Process_2021	regulation of T-helper 2 cell cytokine production (GO:2000551)	1/11	0.05261126	0.1094075	0	0	20.50722	60.39016	IL6
GO_Biological_Process_2021	glucocorticoid biosynthetic process (GO:0006704)	1/11	0.05261126	0.1094075	0	0	20.50722	60.39016	HSD11B1
GO_Biological_Process_2021	glucocorticoid metabolic process (GO:0008211)	1/11	0.05261126	0.1094075	0	0	20.50722	60.39016	HSD11B1
GO_Biological_Process_2021	glycerolipid metabolic process (GO:0046486)	1/11	0.05261126	0.1094075	0	0	20.50722	60.39016	PNPLA3
GO_Biological_Process_2021	positive regulation of lipid localization (GO:1905954)	1/11	0.05261126	0.1094075	0	0	20.50722	60.39016	APOB
GO_Biological_Process_2021	insulin-like growth factor receptor signaling pathway (GO:0048009)	1/11	0.05261126	0.1094075	0	0	20.50722	60.39016	IRS1
GO_Biological_Process_2021	ketone body metabolic process (GO:1902224)	1/11	0.05261126	0.1094075	0	0	20.50722	60.39016	SLC27A5
GO_Biological_Process_2021	positive regulation of nitric-oxide synthase biosynthetic process (GO:0051770)	1/11	0.05261126	0.1094075	0	0	20.50722	60.39016	TLR4
GO_Biological_Process_2021	positive regulation of phospholipid transport (GO:2001140)	1/11	0.05261126	0.1094075	0	0	20.50722	60.39016	APOE
GO_Biological_Process_2021	lipoprotein biosynthetic process (GO:0042158)	1/11	0.05261126	0.1094075	0	0	20.50722	60.39016	APOE
GO_Biological_Process_2021	positive regulation of production of miRNAs involved in gene silencing by miRNA (GO:1903800)	1/11	0.05261126	0.1094075	0	0	20.50722	60.39016	IL6
GO_Biological_Process_2021	tetrahydrofolate metabolic process (GO:0046653)	1/11	0.05261126	0.1094075	0	0	20.50722	60.39016	MTHFR
GO_Biological_Process_2021	tryptophan catabolic process (GO:0006569)	1/11	0.05261126	0.1094075	0	0	20.50722	60.39016	IDO2
GO_Biological_Process_2021	tryptophan metabolic process (GO:0006568)	1/11	0.05261126	0.1094075	0	0	20.50722	60.39016	IDO2
GO_Biological_Process_2021	urate metabolic process (GO:0046415)	1/11	0.05261126	0.1094075	0	0	20.50722	60.39016	GCKR
GO_Biological_Process_2021	presynaptic membrane organization (GO:0097090)	1/11	0.05261126	0.1094075	0	0	20.50722	60.39016	PTPRD
GO_Biological_Process_2021	monocyte differentiation (GO:0030224)	1/11	0.05261126	0.1094075	0	0	20.50722	60.39016	PPARG
GO_Biological_Process_2021	regulation of epithelial to mesenchymal transition (GO:0010717)	2/76	0.05360252	0.1109959	0	0	5.582207	16.33443	IL6;IL1B
GO_Biological_Process_2021	regulation of T cell proliferation (GO:0042129)	2/76	0.05360252	0.1109959	0	0	5.582207	16.33443	IL6;IL1B
GO_Biological_Process_2021	positive regulation of growth (GO:0045927)	2/76	0.05360252	0.1109959	0	0	5.582207	16.33443	INSR;ZPR1
GO_Biological_Process_2021	purine ribonucleotide metabolic process (GO:0009150)	2/77	0.0548607	0.1129621	0	0	5.5075	15.98804	ACBD6;ENPP1
GO_Biological_Process_2021	positive regulation of phosphatidylinositol 3-kinase signaling (GO:0014068)	2/77	0.0548607	0.1129621	0	0	5.5075	15.98804	INSR;PDGFA
GO_Biological_Process_2021	positive regulation of tumor necrosis factor production (GO:0032760)	2/77	0.0548607	0.1129621	0	0	5.5075	15.98804	IL6;TLR4
GO_Biological_Process_2021	positive regulation of type I interferon production (GO:0032481)	2/77	0.0548607	0.1129621	0	0	5.5075	15.98804	CHUK;TLR4
GO_Biological_Process_2021	negative regulation of blood vessel morphogenesis (GO:2000181)	2/78	0.05612929	0.1140374	0	0	5.434759	15.65263	APOH;PPARG
GO_Biological_Process_2021	negative regulation of immune response (GO:0050777)	3/178	0.05711236	0.1140374	0	0	3.559759	10.19065	IL6;ADRB3;ADRB2
GO_Biological_Process_2021	actin crosslink formation (GO:0051764)	1/12	0.05725601	0.1140374	0	0	18.64199	53.32023	LCP1
GO_Biological_Process_2021	regulation of alcohol biosynthetic process (GO:1902930)	1/12	0.05725601	0.1140374	0	0	18.64199	53.32023	SREBF2
GO_Biological_Process_2021	regulation of amyloid precursor protein catabolic process (GO:1902991)	1/12	0.05725601	0.1140374	0	0	18.64199	53.32023	APOE
GO_Biological_Process_2021	regulation of astrocyte differentiation (GO:0048710)	1/12	0.05725601	0.1140374	0	0	18.64199	53.32023	IL6
GO_Biological_Process_2021	negative regulation of gene silencing by miRNA (GO:0060965)	1/12	0.05725601	0.1140374	0	0	18.64199	53.32023	PPARG
GO_Biological_Process_2021	negative regulation of leukocyte apoptotic process (GO:2000107)	1/12	0.05725601	0.1140374	0	0	18.64199	53.32023	MERTK
GO_Biological_Process_2021	negative regulation of production of miRNAs involved in gene silencing by miRNA (GO:1903799)	1/12	0.05725601	0.1140374	0	0	18.64199	53.32023	IL6
GO_Biological_Process_2021	cellular response to fluid shear stress (GO:0071498)	1/12	0.05725601	0.1140374	0	0	18.64199	53.32023	SREBF2
GO_Biological_Process_2021	regulation of feeding behavior (GO:0060259)	1/12	0.05725601	0.1140374	0	0	18.64199	53.32023	LEPR
GO_Biological_Process_2021	regulation of glycogen metabolic process (GO:0070873)	1/12	0.05725601	0.1140374	0	0	18.64199	53.32023	PPP1R3B
GO_Biological_Process_2021	regulation of leukocyte cell-cell adhesion (GO:1903037)	1/12	0.05725601	0.1140374	0	0	18.64199	53.32023	PPARA
GO_Biological_Process_2021	nuclear body organization (GO:0030575)	1/12	0.05725601	0.1140374	0	0	18.64199	53.32023	ZPR1
GO_Biological_Process_2021	dermatan sulfate biosynthetic process (GO:0030208)	1/12	0.05725601	0.1140374	0	0	18.64199	53.32023	NCAN
GO_Biological_Process_2021	ethanol oxidation (GO:0006069)	1/12	0.05725601	0.1140374	0	0	18.64199	53.32023	ADH1B
GO_Biological_Process_2021	regulation of vascular associated smooth muscle cell migration (GO:1904752)	1/12	0.05725601	0.1140374	0	0	18.64199	53.32023	ADIPOQ
GO_Biological_Process_2021	homocysteine metabolic process (GO:0050667)	1/12	0.05725601	0.1140374	0	0	18.64199	53.32023	MTHFR
GO_Biological_Process_2021	melanocyte differentiation (GO:0030318)	1/12	0.05725601	0.1140374	0	0	18.64199	53.32023	ENPP1
GO_Biological_Process_2021	positive regulation of T-helper 1 type immune response (GO:0002827)	1/12	0.05725601	0.1140374	0	0	18.64199	53.32023	IL1B
GO_Biological_Process_2021	mitotic nuclear membrane disassembly (GO:0007077)	1/12	0.05725601	0.1140374	0	0	18.64199	53.32023	LPIN1
GO_Biological_Process_2021	modulation by host of viral process (GO:0044788)	1/12	0.05725601	0.1140374	0	0	18.64199	53.32023	APOE
GO_Biological_Process_2021	negative regulation of amyloid fibril formation (GO:1905907)	1/12	0.05725601	0.1140374	0	0	18.64199	53.32023	APOE
GO_Biological_Process_2021	axon development (GO:0061564)	2/79	0.05740817	0.1140374	0	0	5.363907	15.32773	PLPPR4;ZPR1
GO_Biological_Process_2021	positive regulation of proteasomal ubiquitin-dependent protein catabolic process (GO:0032436)	2/79	0.05740817	0.1140374	0	0	5.363907	15.32773	TRIB1;TRIB2
GO_Biological_Process_2021	positive regulation of ubiquitin-dependent protein catabolic process (GO:2000060)	2/79	0.05740817	0.1140374	0	0	5.363907	15.32773	TRIB1;TRIB2
GO_Biological_Process_2021	regulated exocytosis (GO:0045055)	3/180	0.05866632	0.1161253	0	0	3.519179	9.980004	SERPINA1;APOH;PDGFA
GO_Biological_Process_2021	regulation of NIK/NF-kappaB signaling (GO:1901222)	2/80	0.0586972	0.1161253	0	0	5.294872	15.01289	IL1B;TLR4
GO_Biological_Process_2021	glycerophospholipid metabolic process (GO:0006650)	2/80	0.0586972	0.1161253	0	0	5.294872	15.01289	PNPLA3;APOA5
GO_Biological_Process_2021	activation of cysteine-type endopeptidase activity involved in apoptotic process (GO:0006919)	2/81	0.05999625	0.1179554	0	0	5.227584	14.70767	TNFSF10;PPARG
GO_Biological_Process_2021	positive regulation of tumor necrosis factor superfamily cytokine production (GO:1903557)	2/81	0.05999625	0.1179554	0	0	5.227584	14.70767	IL6;TLR4
GO_Biological_Process_2021	extracellular matrix organization (GO:0030198)	4/300	0.06006625	0.1179554	0	0	2.818574	7.926695	COL13A1;NCAN;PDGFA;LCP1
GO_Biological_Process_2021	regulation of autophagosome maturation (GO:1901096)	1/13	0.06187822	0.1179554	0	0	17.08763	47.54781	ADRB2
GO_Biological_Process_2021	negative regulation of gluconeogenesis (GO:0045721)	1/13	0.06187822	0.1179554	0	0	17.08763	47.54781	ADIPOQ
GO_Biological_Process_2021	carboxylic acid biosynthetic process (GO:0046394)	1/13	0.06187822	0.1179554	0	0	17.08763	47.54781	FADS1
GO_Biological_Process_2021	regulation of chemokine (C-X-C motif) ligand 2 production (GO:2000341)	1/13	0.06187822	0.1179554	0	0	17.08763	47.54781	TLR4
GO_Biological_Process_2021	cellular component maintenance (GO:0043954)	1/13	0.06187822	0.1179554	0	0	17.08763	47.54781	INSR
GO_Biological_Process_2021	negative regulation of reactive oxygen species biosynthetic process (GO:1903427)	1/13	0.06187822	0.1179554	0	0	17.08763	47.54781	PPARA
GO_Biological_Process_2021	regulation of fibrinolysis (GO:0051917)	1/13	0.06187822	0.1179554	0	0	17.08763	47.54781	APOH
GO_Biological_Process_2021	regulation of histone modification (GO:0031056)	1/13	0.06187822	0.1179554	0	0	17.08763	47.54781	MTHFR
GO_Biological_Process_2021	chondroitin sulfate catabolic process (GO:0030207)	1/13	0.06187822	0.1179554	0	0	17.08763	47.54781	NCAN
GO_Biological_Process_2021	regulation of leukocyte adhesion to vascular endothelial cell (GO:1904994)	1/13	0.06187822	0.1179554	0	0	17.08763	47.54781	IL6
GO_Biological_Process_2021	dermatan sulfate metabolic process (GO:0030205)	1/13	0.06187822	0.1179554	0	0	17.08763	47.54781	NCAN
GO_Biological_Process_2021	regulation of platelet-derived growth factor receptor signaling pathway (GO:0010640)	1/13	0.06187822	0.1179554	0	0	17.08763	47.54781	ADIPOQ
GO_Biological_Process_2021	endochondral bone morphogenesis (GO:0060350)	1/13	0.06187822	0.1179554	0	0	17.08763	47.54781	COL13A1
GO_Biological_Process_2021	positive regulation of adaptive immune response based on somatic recombination of immune receptors built from immunoglobulin superfamily domains (GO:0002824)	1/13	0.06187822	0.1179554	0	0	17.08763	47.54781	IL1B
GO_Biological_Process_2021	regulation of receptor signaling pathway via STAT (GO:1904892)	1/13	0.06187822	0.1179554	0	0	17.08763	47.54781	IL6
GO_Biological_Process_2021	positive regulation of cellular carbohydrate metabolic process (GO:0010676)	1/13	0.06187822	0.1179554	0	0	17.08763	47.54781	IRS1
GO_Biological_Process_2021	glucose import (GO:0046323)	1/13	0.06187822	0.1179554	0	0	17.08763	47.54781	SLC2A1
GO_Biological_Process_2021	positive regulation of fatty acid biosynthetic process (GO:0045723)	1/13	0.06187822	0.1179554	0	0	17.08763	47.54781	APOA5
GO_Biological_Process_2021	response to iron ion (GO:0010039)	1/13	0.06187822	0.1179554	0	0	17.08763	47.54781	HFE
GO_Biological_Process_2021	positive regulation of insulin receptor signaling pathway (GO:0046628)	1/13	0.06187822	0.1179554	0	0	17.08763	47.54781	IRS1
GO_Biological_Process_2021	spinal cord development (GO:0021510)	1/13	0.06187822	0.1179554	0	0	17.08763	47.54781	ZPR1
GO_Biological_Process_2021	positive regulation of purine nucleotide biosynthetic process (GO:1900373)	1/13	0.06187822	0.1179554	0	0	17.08763	47.54781	PPARA
GO_Biological_Process_2021	positive regulation of reactive oxygen species biosynthetic process (GO:1903428)	1/13	0.06187822	0.1179554	0	0	17.08763	47.54781	TLR4
GO_Biological_Process_2021	mature B cell differentiation involved in immune response (GO:0002313)	1/13	0.06187822	0.1179554	0	0	17.08763	47.54781	IL6
GO_Biological_Process_2021	positive regulation of transporter activity (GO:0032411)	1/13	0.06187822	0.1179554	0	0	17.08763	47.54781	ADIPOQ
GO_Biological_Process_2021	regulation of defense response (GO:0031347)	2/83	0.06262393	0.1189124	0	0	5.097994	14.12454	AGTR1;APOE
GO_Biological_Process_2021	regulation of interleukin-1 beta production (GO:0032651)	2/83	0.06262393	0.1189124	0	0	5.097994	14.12454	IL6;TLR4
GO_Biological_Process_2021	regulation of osteoblast differentiation (GO:0045667)	2/83	0.06262393	0.1189124	0	0	5.097994	14.12454	IL6;PPARG
GO_Biological_Process_2021	lymphocyte differentiation (GO:0030098)	2/84	0.0639523	0.1212774	0	0	5.035569	13.84589	KLF6;LEPR
GO_Biological_Process_2021	positive regulation of protein catabolic process (GO:0045732)	2/85	0.0652902	0.1231784	0	0	4.974649	13.57538	IL1B;APOE
GO_Biological_Process_2021	positive regulation of apoptotic process (GO:0043065)	4/310	0.06610051	0.1231784	0	0	2.725073	7.402876	IL6;ADIPOQ;TNFSF10;PCSK9
GO_Biological_Process_2021	negative regulation of bone mineralization (GO:0030502)	1/14	0.066478	0.1231784	0	0	15.7724	42.75716	ENPP1
GO_Biological_Process_2021	negative regulation of T cell mediated immunity (GO:0002710)	1/14	0.066478	0.1231784	0	0	15.7724	42.75716	HFE
GO_Biological_Process_2021	regulation of histone methylation (GO:0031060)	1/14	0.066478	0.1231784	0	0	15.7724	42.75716	MTHFR
GO_Biological_Process_2021	cGMP-mediated signaling (GO:0019934)	1/14	0.066478	0.1231784	0	0	15.7724	42.75716	APOE
GO_Biological_Process_2021	nuclear membrane disassembly (GO:0051081)	1/14	0.066478	0.1231784	0	0	15.7724	42.75716	LPIN1
GO_Biological_Process_2021	nucleoside phosphate catabolic process (GO:1901292)	1/14	0.066478	0.1231784	0	0	15.7724	42.75716	ENPP1
GO_Biological_Process_2021	nucleoside triphosphate metabolic process (GO:0009141)	1/14	0.066478	0.1231784	0	0	15.7724	42.75716	ENPP1
GO_Biological_Process_2021	pancreas development (GO:0031016)	1/14	0.066478	0.1231784	0	0	15.7724	42.75716	TCF7L2
GO_Biological_Process_2021	regulation of nitric-oxide synthase biosynthetic process (GO:0051769)	1/14	0.066478	0.1231784	0	0	15.7724	42.75716	TLR4
GO_Biological_Process_2021	positive regulation of cellular response to insulin stimulus (GO:1900078)	1/14	0.066478	0.1231784	0	0	15.7724	42.75716	IRS1
GO_Biological_Process_2021	positive regulation of glucose metabolic process (GO:0010907)	1/14	0.066478	0.1231784	0	0	15.7724	42.75716	IRS1
GO_Biological_Process_2021	positive regulation of granulocyte macrophage colony-stimulating factor production (GO:0032725)	1/14	0.066478	0.1231784	0	0	15.7724	42.75716	IL1B
GO_Biological_Process_2021	steroid catabolic process (GO:0006706)	1/14	0.066478	0.1231784	0	0	15.7724	42.75716	HSD11B1
GO_Biological_Process_2021	synaptic membrane adhesion (GO:0099560)	1/14	0.066478	0.1231784	0	0	15.7724	42.75716	PTPRD
GO_Biological_Process_2021	T-helper cell differentiation (GO:0042093)	1/14	0.066478	0.1231784	0	0	15.7724	42.75716	IL6
GO_Biological_Process_2021	positive regulation of type 2 immune response (GO:0002830)	1/14	0.066478	0.1231784	0	0	15.7724	42.75716	IL6
GO_Biological_Process_2021	regulation of interferon-gamma production (GO:0032649)	2/86	0.0666375	0.1231784	0	0	4.915179	13.3127	IL1B;TLR4
GO_Biological_Process_2021	positive regulation of proteasomal protein catabolic process (GO:1901800)	2/86	0.0666375	0.1231784	0	0	4.915179	13.3127	TRIB1;TRIB2
GO_Biological_Process_2021	negative regulation of angiogenesis (GO:0016525)	2/87	0.06799408	0.1255275	0	0	4.857108	13.05753	APOH;PPARG
GO_Biological_Process_2021	negative regulation of macromolecule metabolic process (GO:0010605)	3/194	0.07009375	0.1279522	0	0	3.258914	8.661939	ABCC2;PCSK9;APOE
GO_Biological_Process_2021	regulation of endothelial cell migration (GO:0010594)	2/89	0.0707346	0.1279522	0	0	4.744971	12.56858	APOH;APOE
GO_Biological_Process_2021	second-messenger-mediated signaling (GO:0019932)	2/89	0.0707346	0.1279522	0	0	4.744971	12.56858	AGTR1;APOE
GO_Biological_Process_2021	negative regulation of blood pressure (GO:0045776)	1/15	0.07105545	0.1279522	0	0	14.64507	38.72587	ADIPOQ
GO_Biological_Process_2021	acute-phase response (GO:0006953)	1/15	0.07105545	0.1279522	0	0	14.64507	38.72587	IL6
GO_Biological_Process_2021	protein trimerization (GO:0070206)	1/15	0.07105545	0.1279522	0	0	14.64507	38.72587	ITLN1
GO_Biological_Process_2021	regulation of amyloid fibril formation (GO:1905906)	1/15	0.07105545	0.1279522	0	0	14.64507	38.72587	APOE
GO_Biological_Process_2021	regulation of extracellular matrix disassembly (GO:0010715)	1/15	0.07105545	0.1279522	0	0	14.64507	38.72587	IL6
GO_Biological_Process_2021	nitric oxide biosynthetic process (GO:0006809)	1/15	0.07105545	0.1279522	0	0	14.64507	38.72587	MTARC1
GO_Biological_Process_2021	regulation of macrophage differentiation (GO:0045649)	1/15	0.07105545	0.1279522	0	0	14.64507	38.72587	ADIPOQ
GO_Biological_Process_2021	regulation of microglial cell activation (GO:1903978)	1/15	0.07105545	0.1279522	0	0	14.64507	38.72587	IL6
GO_Biological_Process_2021	dermatan sulfate proteoglycan biosynthetic process (GO:0050651)	1/15	0.07105545	0.1279522	0	0	14.64507	38.72587	NCAN
GO_Biological_Process_2021	phosphatidylethanolamine biosynthetic process (GO:0006646)	1/15	0.07105545	0.1279522	0	0	14.64507	38.72587	LPIN1
GO_Biological_Process_2021	placenta development (GO:0001890)	1/15	0.07105545	0.1279522	0	0	14.64507	38.72587	PPARG
GO_Biological_Process_2021	positive regulation of heterotypic cell-cell adhesion (GO:0034116)	1/15	0.07105545	0.1279522	0	0	14.64507	38.72587	IL1B
GO_Biological_Process_2021	icosanoid biosynthetic process (GO:0046456)	1/15	0.07105545	0.1279522	0	0	14.64507	38.72587	FADS1
GO_Biological_Process_2021	vitamin D metabolic process (GO:0042359)	1/15	0.07105545	0.1279522	0	0	14.64507	38.72587	GC
GO_Biological_Process_2021	protein homotrimerization (GO:0070207)	1/15	0.07105545	0.1279522	0	0	14.64507	38.72587	ITLN1
GO_Biological_Process_2021	myoblast differentiation (GO:0045445)	1/15	0.07105545	0.1279522	0	0	14.64507	38.72587	TCF7L2
GO_Biological_Process_2021	protein kinase A signaling (GO:0010737)	1/15	0.07105545	0.1279522	0	0	14.64507	38.72587	LCP1
GO_Biological_Process_2021	negative regulation of protein kinase activity (GO:0006469)	2/90	0.07211829	0.1297066	0	0	4.690814	12.33425	TRIB1;TRIB2
GO_Biological_Process_2021	negative regulation of intracellular signal transduction (GO:1902532)	3/198	0.07353097	0.1320851	0	0	3.191417	8.329753	ADIPOQ;PIK3R2;PPARA
GO_Biological_Process_2021	regulation of endothelial cell proliferation (GO:0001936)	2/92	0.07491196	0.1322509	0	0	4.586111	11.88464	APOH;APOE
GO_Biological_Process_2021	regulation of peptidyl-tyrosine phosphorylation (GO:0050730)	2/92	0.07491196	0.1322509	0	0	4.586111	11.88464	IL6;PDGFA
GO_Biological_Process_2021	T cell activation (GO:0042110)	2/92	0.07491196	0.1322509	0	0	4.586111	11.88464	LEPR;LCP1
GO_Biological_Process_2021	aromatic amino acid family catabolic process (GO:0009074)	1/16	0.07561069	0.1322509	0	0	13.66804	35.29304	IDO2
GO_Biological_Process_2021	regulation of amyloid-beta clearance (GO:1900221)	1/16	0.07561069	0.1322509	0	0	13.66804	35.29304	APOE
GO_Biological_Process_2021	regulation of ATP biosynthetic process (GO:2001169)	1/16	0.07561069	0.1322509	0	0	13.66804	35.29304	PPARA
GO_Biological_Process_2021	regulation of blood vessel endothelial cell proliferation involved in sprouting angiogenesis (GO:1903587)	1/16	0.07561069	0.1322509	0	0	13.66804	35.29304	AGTR1
GO_Biological_Process_2021	regulation of cellular carbohydrate metabolic process (GO:0010675)	1/16	0.07561069	0.1322509	0	0	13.66804	35.29304	ADIPOQ
GO_Biological_Process_2021	regulation of fatty acid oxidation (GO:0046320)	1/16	0.07561069	0.1322509	0	0	13.66804	35.29304	PPARA
GO_Biological_Process_2021	regulation of granulocyte macrophage colony-stimulating factor production (GO:0032645)	1/16	0.07561069	0.1322509	0	0	13.66804	35.29304	IL1B
GO_Biological_Process_2021	regulation of interleukin-1 production (GO:0032652)	1/16	0.07561069	0.1322509	0	0	13.66804	35.29304	TLR4
GO_Biological_Process_2021	neuron projection organization (GO:0106027)	1/16	0.07561069	0.1322509	0	0	13.66804	35.29304	INSR
GO_Biological_Process_2021	nitric oxide metabolic process (GO:0046209)	1/16	0.07561069	0.1322509	0	0	13.66804	35.29304	MTARC1
GO_Biological_Process_2021	platelet-derived growth factor receptor signaling pathway (GO:0048008)	1/16	0.07561069	0.1322509	0	0	13.66804	35.29304	PDGFA
GO_Biological_Process_2021	porphyrin-containing compound catabolic process (GO:0006787)	1/16	0.07561069	0.1322509	0	0	13.66804	35.29304	ABCC2
GO_Biological_Process_2021	epiboly involved in wound healing (GO:0090505)	1/16	0.07561069	0.1322509	0	0	13.66804	35.29304	LCP1
GO_Biological_Process_2021	regulation of systemic arterial blood pressure by hormone (GO:0001990)	1/16	0.07561069	0.1322509	0	0	13.66804	35.29304	AGTR1
GO_Biological_Process_2021	heme catabolic process (GO:0042167)	1/16	0.07561069	0.1322509	0	0	13.66804	35.29304	ABCC2
GO_Biological_Process_2021	positive regulation of leukocyte adhesion to vascular endothelial cell (GO:1904996)	1/16	0.07561069	0.1322509	0	0	13.66804	35.29304	IL6
GO_Biological_Process_2021	serine family amino acid metabolic process (GO:0009069)	1/16	0.07561069	0.1322509	0	0	13.66804	35.29304	GCLC
GO_Biological_Process_2021	transepithelial transport (GO:0070633)	1/16	0.07561069	0.1322509	0	0	13.66804	35.29304	ABCC2
GO_Biological_Process_2021	necroptotic process (GO:0070266)	1/16	0.07561069	0.1322509	0	0	13.66804	35.29304	TLR4
GO_Biological_Process_2021	regulation of kinase activity (GO:0043549)	2/94	0.0777399	0.1358129	0	0	4.48596	11.45888	INSR;MERTK
GO_Biological_Process_2021	negative regulation of nucleic acid-templated transcription (GO:1903507)	5/464	0.07787722	0.1358906	0	0	2.277391	5.813319	TCF7L2;GCLC;ADIPOQ;PPARG;GATAD2A
GO_Biological_Process_2021	regulation of transcription, DNA-templated (GO:0006355)	16/2244	0.07923801	0.1373894	0	0	1.547839	3.924235	TCF7L2;CHUK;INSR;ADIPOQ;PBX4;SOD2;SREBF2;GATAD2A;GCLC;IL6;KLF6;IL1B;PPARG;APOE;PPARA;FADS1
GO_Biological_Process_2021	negative regulation of ATP metabolic process (GO:1903579)	1/17	0.08014381	0.1373894	0	0	12.81314	32.33951	PPARA
GO_Biological_Process_2021	negative regulation of chemokine production (GO:0032682)	1/17	0.08014381	0.1373894	0	0	12.81314	32.33951	IL6
GO_Biological_Process_2021	negative regulation of cytokine production involved in immune response (GO:0002719)	1/17	0.08014381	0.1373894	0	0	12.81314	32.33951	HFE
GO_Biological_Process_2021	negative regulation of insulin secretion (GO:0046676)	1/17	0.08014381	0.1373894	0	0	12.81314	32.33951	IRS1
GO_Biological_Process_2021	negative regulation of interleukin-10 production (GO:0032693)	1/17	0.08014381	0.1373894	0	0	12.81314	32.33951	TRIB2
GO_Biological_Process_2021	negative regulation of phagocytosis (GO:0050765)	1/17	0.08014381	0.1373894	0	0	12.81314	32.33951	ADIPOQ
GO_Biological_Process_2021	regulation of establishment of endothelial barrier (GO:1903140)	1/17	0.08014381	0.1373894	0	0	12.81314	32.33951	IL1B
GO_Biological_Process_2021	cellular response to fatty acid (GO:0071398)	1/17	0.08014381	0.1373894	0	0	12.81314	32.33951	IRS1
GO_Biological_Process_2021	regulation of NLRP3 inflammasome complex assembly (GO:1900225)	1/17	0.08014381	0.1373894	0	0	12.81314	32.33951	TLR4
GO_Biological_Process_2021	regulation of receptor recycling (GO:0001919)	1/17	0.08014381	0.1373894	0	0	12.81314	32.33951	PCSK9
GO_Biological_Process_2021	positive regulation of blood coagulation (GO:0030194)	1/17	0.08014381	0.1373894	0	0	12.81314	32.33951	APOH
GO_Biological_Process_2021	positive regulation of macrophage activation (GO:0043032)	1/17	0.08014381	0.1373894	0	0	12.81314	32.33951	TLR4
GO_Biological_Process_2021	protein autoprocessing (GO:0016540)	1/17	0.08014381	0.1373894	0	0	12.81314	32.33951	PCSK9
GO_Biological_Process_2021	negative regulation of amyloid-beta formation (GO:1902430)	1/17	0.08014381	0.1373894	0	0	12.81314	32.33951	APOE
GO_Biological_Process_2021	protein maturation (GO:0051604)	2/97	0.08204405	0.1403183	0	0	4.34364	10.86127	PCSK7;CPN1
GO_Biological_Process_2021	glycosaminoglycan biosynthetic process (GO:0006024)	2/97	0.08204405	0.1403183	0	0	4.34364	10.86127	NCAN;IL1B
GO_Biological_Process_2021	regulation of gene expression (GO:0010468)	9/1079	0.08217877	0.1403847	0	0	1.779775	4.447406	IL6;ABCC2;HFE;INSR;IL1B;APOE;TLR4;FADS1;ZPR1
GO_Biological_Process_2021	positive regulation of cytokine production (GO:0001819)	4/335	0.08251175	0.1406752	0	0	2.516038	6.277048	IL6;IL1B;ADIPOQ;TLR4
GO_Biological_Process_2021	negative regulation of neuron death (GO:1901215)	2/98	0.08349492	0.1406752	0	0	4.298177	10.67224	APOE;SOD2
GO_Biological_Process_2021	amyloid precursor protein metabolic process (GO:0042982)	1/18	0.08465493	0.1406752	0	0	12.05882	29.77531	APOE
GO_Biological_Process_2021	regulation of brown fat cell differentiation (GO:0090335)	1/18	0.08465493	0.1406752	0	0	12.05882	29.77531	FTO
GO_Biological_Process_2021	negative regulation of leukocyte cell-cell adhesion (GO:1903038)	1/18	0.08465493	0.1406752	0	0	12.05882	29.77531	PPARA
GO_Biological_Process_2021	negative regulation of peptide hormone secretion (GO:0090278)	1/18	0.08465493	0.1406752	0	0	12.05882	29.77531	IRS1
GO_Biological_Process_2021	negative regulation of tumor necrosis factor-mediated signaling pathway (GO:0010804)	1/18	0.08465493	0.1406752	0	0	12.05882	29.77531	ADIPOQ
GO_Biological_Process_2021	nitric oxide mediated signal transduction (GO:0007263)	1/18	0.08465493	0.1406752	0	0	12.05882	29.77531	APOE
GO_Biological_Process_2021	regulation of oxidative stress-induced intrinsic apoptotic signaling pathway (GO:1902175)	1/18	0.08465493	0.1406752	0	0	12.05882	29.77531	SOD2
GO_Biological_Process_2021	phosphatidylinositol acyl-chain remodeling (GO:0036149)	1/18	0.08465493	0.1406752	0	0	12.05882	29.77531	MBOAT7
GO_Biological_Process_2021	regulation of presynapse assembly (GO:1905606)	1/18	0.08465493	0.1406752	0	0	12.05882	29.77531	PTPRD
GO_Biological_Process_2021	regulation of presynapse organization (GO:0099174)	1/18	0.08465493	0.1406752	0	0	12.05882	29.77531	PTPRD
GO_Biological_Process_2021	regulation of production of miRNAs involved in gene silencing by miRNA (GO:1903798)	1/18	0.08465493	0.1406752	0	0	12.05882	29.77531	IL6
GO_Biological_Process_2021	regulation of protein-containing complex disassembly (GO:0043244)	1/18	0.08465493	0.1406752	0	0	12.05882	29.77531	INSR
GO_Biological_Process_2021	regulation of vascular endothelial cell proliferation (GO:1905562)	1/18	0.08465493	0.1406752	0	0	12.05882	29.77531	PPARG
GO_Biological_Process_2021	release of cytochrome c from mitochondria (GO:0001836)	1/18	0.08465493	0.1406752	0	0	12.05882	29.77531	SOD2
GO_Biological_Process_2021	positive regulation of extracellular matrix organization (GO:1903055)	1/18	0.08465493	0.1406752	0	0	12.05882	29.77531	IL6
GO_Biological_Process_2021	RNA destabilization (GO:0050779)	1/18	0.08465493	0.1406752	0	0	12.05882	29.77531	FTO
GO_Biological_Process_2021	interleukin-6-mediated signaling pathway (GO:0070102)	1/18	0.08465493	0.1406752	0	0	12.05882	29.77531	IL6
GO_Biological_Process_2021	positive regulation of nitric-oxide synthase activity (GO:0051000)	1/18	0.08465493	0.1406752	0	0	12.05882	29.77531	APOE
GO_Biological_Process_2021	long-chain fatty-acyl-CoA biosynthetic process (GO:0035338)	1/18	0.08465493	0.1406752	0	0	12.05882	29.77531	ACSL4
GO_Biological_Process_2021	maintenance of gastrointestinal epithelium (GO:0030277)	1/18	0.08465493	0.1406752	0	0	12.05882	29.77531	TLR4
GO_Biological_Process_2021	presynapse assembly (GO:0099054)	1/18	0.08465493	0.1406752	0	0	12.05882	29.77531	PTPRD
GO_Biological_Process_2021	programmed necrotic cell death (GO:0097300)	1/18	0.08465493	0.1406752	0	0	12.05882	29.77531	TLR4
GO_Biological_Process_2021	phosphate-containing compound metabolic process (GO:0006796)	3/212	0.08613739	0.1429763	0	0	2.975523	7.295421	PTPRD;PLPPR4;ENPP1
GO_Biological_Process_2021	organic acid transport (GO:0015849)	2/100	0.08642019	0.1432833	0	0	4.210034	10.30841	ABCC2;SLC27A5
GO_Biological_Process_2021	positive regulation of cell cycle process (GO:0090068)	2/101	0.08789438	0.1438887	0	0	4.167298	10.13328	INSR;IL1B
GO_Biological_Process_2021	positive regulation of gene expression (GO:0010628)	5/482	0.08819159	0.1438887	0	0	2.189423	5.316453	IL6;HFE;IL1B;TLR4;ZPR1
GO_Biological_Process_2021	purine ribonucleoside bisphosphate metabolic process (GO:0034035)	1/19	0.08914416	0.1438887	0	0	11.38832	27.53126	ENPP1
GO_Biological_Process_2021	negative regulation of cytokine production involved in inflammatory response (GO:1900016)	1/19	0.08914416	0.1438887	0	0	11.38832	27.53126	PPARA
GO_Biological_Process_2021	aspartate family amino acid metabolic process (GO:0009066)	1/19	0.08914416	0.1438887	0	0	11.38832	27.53126	MTHFR
GO_Biological_Process_2021	regulation of autophagy of mitochondrion (GO:1903146)	1/19	0.08914416	0.1438887	0	0	11.38832	27.53126	SREBF2
GO_Biological_Process_2021	regulation of collagen biosynthetic process (GO:0032965)	1/19	0.08914416	0.1438887	0	0	11.38832	27.53126	IL6
GO_Biological_Process_2021	negative regulation of oxidative stress-induced intrinsic apoptotic signaling pathway (GO:1902176)	1/19	0.08914416	0.1438887	0	0	11.38832	27.53126	SOD2
GO_Biological_Process_2021	cellular response to interleukin-7 (GO:0098761)	1/19	0.08914416	0.1438887	0	0	11.38832	27.53126	IRS1
GO_Biological_Process_2021	regulation of leukocyte chemotaxis (GO:0002688)	1/19	0.08914416	0.1438887	0	0	11.38832	27.53126	IL6
GO_Biological_Process_2021	nuclear membrane organization (GO:0071763)	1/19	0.08914416	0.1438887	0	0	11.38832	27.53126	TOR1B
GO_Biological_Process_2021	DNA alkylation (GO:0006305)	1/19	0.08914416	0.1438887	0	0	11.38832	27.53126	GATAD2A
GO_Biological_Process_2021	DNA methylation or demethylation (GO:0044728)	1/19	0.08914416	0.1438887	0	0	11.38832	27.53126	GATAD2A
GO_Biological_Process_2021	ethanol metabolic process (GO:0006067)	1/19	0.08914416	0.1438887	0	0	11.38832	27.53126	ADH1B
GO_Biological_Process_2021	regulation of T cell cytokine production (GO:0002724)	1/19	0.08914416	0.1438887	0	0	11.38832	27.53126	HFE
GO_Biological_Process_2021	folic acid metabolic process (GO:0046655)	1/19	0.08914416	0.1438887	0	0	11.38832	27.53126	MTHFR
GO_Biological_Process_2021	response to fatty acid (GO:0070542)	1/19	0.08914416	0.1438887	0	0	11.38832	27.53126	IRS1
GO_Biological_Process_2021	positive regulation of leukocyte activation (GO:0002696)	1/19	0.08914416	0.1438887	0	0	11.38832	27.53126	TLR4
GO_Biological_Process_2021	interleukin-7-mediated signaling pathway (GO:0038111)	1/19	0.08914416	0.1438887	0	0	11.38832	27.53126	IRS1
GO_Biological_Process_2021	positive regulation of oxidoreductase activity (GO:0051353)	1/19	0.08914416	0.1438887	0	0	11.38832	27.53126	AGTR1
GO_Biological_Process_2021	long-term memory (GO:0007616)	1/19	0.08914416	0.1438887	0	0	11.38832	27.53126	APOE
GO_Biological_Process_2021	synaptic transmission, cholinergic (GO:0007271)	1/19	0.08914416	0.1438887	0	0	11.38832	27.53126	APOE
GO_Biological_Process_2021	postsynaptic membrane organization (GO:0001941)	1/19	0.08914416	0.1438887	0	0	11.38832	27.53126	APOE
GO_Biological_Process_2021	negative regulation of amyloid precursor protein catabolic process (GO:1902992)	1/19	0.08914416	0.1438887	0	0	11.38832	27.53126	APOE
GO_Biological_Process_2021	positive regulation of cellular protein metabolic process (GO:0032270)	2/102	0.08937614	0.1441043	0	0	4.125417	9.962475	IL6;AGTR1
GO_Biological_Process_2021	extracellular structure organization (GO:0043062)	3/216	0.08989828	0.1447867	0	0	2.919051	7.032217	COL13A1;NCAN;PDGFA
GO_Biological_Process_2021	external encapsulating structure organization (GO:0045229)	3/217	0.09084921	0.1461574	0	0	2.905263	6.968431	COL13A1;NCAN;PDGFA
GO_Biological_Process_2021	adaptive immune response based on somatic recombination of immune receptors built from immunoglobulin superfamily domains (GO:0002460)	1/20	0.09361159	0.1481593	0	0	10.78839	25.55339	TLR4
GO_Biological_Process_2021	regulation of acute inflammatory response (GO:0002673)	1/20	0.09361159	0.1481593	0	0	10.78839	25.55339	IL6
GO_Biological_Process_2021	negative regulation of osteoclast differentiation (GO:0045671)	1/20	0.09361159	0.1481593	0	0	10.78839	25.55339	TLR4
GO_Biological_Process_2021	cortical actin cytoskeleton organization (GO:0030866)	1/20	0.09361159	0.1481593	0	0	10.78839	25.55339	LCP1
GO_Biological_Process_2021	regulation of smooth muscle contraction (GO:0006940)	1/20	0.09361159	0.1481593	0	0	10.78839	25.55339	ADRB2
GO_Biological_Process_2021	folic acid-containing compound metabolic process (GO:0006760)	1/20	0.09361159	0.1481593	0	0	10.78839	25.55339	MTHFR
GO_Biological_Process_2021	regulation of tissue remodeling (GO:0034103)	1/20	0.09361159	0.1481593	0	0	10.78839	25.55339	LEPR
GO_Biological_Process_2021	positive regulation of dendrite morphogenesis (GO:0050775)	1/20	0.09361159	0.1481593	0	0	10.78839	25.55339	PTPRD
GO_Biological_Process_2021	glucose transmembrane transport (GO:1904659)	1/20	0.09361159	0.1481593	0	0	10.78839	25.55339	SLC2A1
GO_Biological_Process_2021	hepaticobiliary system development (GO:0061008)	1/20	0.09361159	0.1481593	0	0	10.78839	25.55339	PCSK9
GO_Biological_Process_2021	positive regulation of hormone secretion (GO:0046887)	1/20	0.09361159	0.1481593	0	0	10.78839	25.55339	HFE
GO_Biological_Process_2021	positive regulation of peptidyl-lysine acetylation (GO:2000758)	1/20	0.09361159	0.1481593	0	0	10.78839	25.55339	IL1B
GO_Biological_Process_2021	maintenance of protein location in nucleus (GO:0051457)	1/20	0.09361159	0.1481593	0	0	10.78839	25.55339	SUN1
GO_Biological_Process_2021	toll-like receptor 4 signaling pathway (GO:0034142)	1/20	0.09361159	0.1481593	0	0	10.78839	25.55339	TLR4
GO_Biological_Process_2021	xenobiotic transport (GO:0042908)	1/20	0.09361159	0.1481593	0	0	10.78839	25.55339	ABCC2
GO_Biological_Process_2021	chromosome organization (GO:0051276)	2/106	0.09537659	0.1504648	0	0	3.965946	9.319663	TCF7L2;MTHFR
GO_Biological_Process_2021	regulation of phosphatidylinositol 3-kinase signaling (GO:0014066)	2/106	0.09537659	0.1504648	0	0	3.965946	9.319663	INSR;PDGFA
GO_Biological_Process_2021	protein localization to nucleus (GO:0034504)	2/106	0.09537659	0.1504648	0	0	3.965946	9.319663	GCKR;TOR1B
GO_Biological_Process_2021	purinergic nucleotide receptor signaling pathway (GO:0035590)	1/21	0.09805733	0.1530447	0	0	10.24845	23.79899	IL1B
GO_Biological_Process_2021	negative regulation of ion transmembrane transporter activity (GO:0032413)	1/21	0.09805733	0.1530447	0	0	10.24845	23.79899	PCSK9
GO_Biological_Process_2021	regulation of dendritic spine development (GO:0060998)	1/21	0.09805733	0.1530447	0	0	10.24845	23.79899	APOE
GO_Biological_Process_2021	neuron apoptotic process (GO:0051402)	1/21	0.09805733	0.1530447	0	0	10.24845	23.79899	SCN2A
GO_Biological_Process_2021	chondroitin sulfate biosynthetic process (GO:0030206)	1/21	0.09805733	0.1530447	0	0	10.24845	23.79899	NCAN
GO_Biological_Process_2021	regulation of lipopolysaccharide-mediated signaling pathway (GO:0031664)	1/21	0.09805733	0.1530447	0	0	10.24845	23.79899	TRIB1
GO_Biological_Process_2021	positive regulation of glycolytic process (GO:0045821)	1/21	0.09805733	0.1530447	0	0	10.24845	23.79899	INSR
GO_Biological_Process_2021	retinol metabolic process (GO:0042572)	1/21	0.09805733	0.1530447	0	0	10.24845	23.79899	ADH1B
GO_Biological_Process_2021	sterol transport (GO:0015918)	1/21	0.09805733	0.1530447	0	0	10.24845	23.79899	APOB
GO_Biological_Process_2021	positive regulation of purine nucleotide metabolic process (GO:1900544)	1/21	0.09805733	0.1530447	0	0	10.24845	23.79899	INSR
GO_Biological_Process_2021	negative regulation of transmembrane receptor protein serine/threonine kinase signaling pathway (GO:0090101)	2/108	0.09841941	0.1534462	0	0	3.890723	9.020709	PPARG;PPARA
GO_Biological_Process_2021	modulation of chemical synaptic transmission (GO:0050804)	2/109	0.09995111	0.1556685	0	0	3.854167	8.876431	IL1B;ADIPOQ
GO_Biological_Process_2021	regulation of protein kinase activity (GO:0045859)	2/110	0.1014895	0.157729	0	0	3.818287	8.735476	TRIB1;TRIB2
GO_Biological_Process_2021	response to tumor necrosis factor (GO:0034612)	2/110	0.1014895	0.157729	0	0	3.818287	8.735476	CHUK;ADIPOQ
GO_Biological_Process_2021	negative regulation of biomineral tissue development (GO:0070168)	1/22	0.1024815	0.1582625	0	0	9.759941	22.23386	ENPP1
GO_Biological_Process_2021	negative regulation of small molecule metabolic process (GO:0062014)	1/22	0.1024815	0.1582625	0	0	9.759941	22.23386	ADIPOQ
GO_Biological_Process_2021	cellular response to osmotic stress (GO:0071470)	1/22	0.1024815	0.1582625	0	0	9.759941	22.23386	SCN2A
GO_Biological_Process_2021	neuronal action potential (GO:0019228)	1/22	0.1024815	0.1582625	0	0	9.759941	22.23386	SCN2A
GO_Biological_Process_2021	fatty-acyl-CoA metabolic process (GO:0035337)	1/22	0.1024815	0.1582625	0	0	9.759941	22.23386	ACSL4
GO_Biological_Process_2021	positive regulation of dendritic spine development (GO:0060999)	1/22	0.1024815	0.1582625	0	0	9.759941	22.23386	APOE
GO_Biological_Process_2021	Fc-epsilon receptor signaling pathway (GO:0038095)	2/111	0.1030346	0.158949	0	0	3.783066	8.597738	CHUK;PIK3R2
GO_Biological_Process_2021	protein-containing complex subunit organization (GO:0043933)	2/112	0.1045861	0.1606818	0	0	3.748485	8.46312	HFE;SLC2A1
GO_Biological_Process_2021	phosphatidylinositol metabolic process (GO:0046488)	2/112	0.1045861	0.1606818	0	0	3.748485	8.46312	MBOAT7;PIK3R2
GO_Biological_Process_2021	Fc receptor signaling pathway (GO:0038093)	2/112	0.1045861	0.1606818	0	0	3.748485	8.46312	CHUK;PIK3R2
GO_Biological_Process_2021	regulation of autophagy (GO:0010506)	3/231	0.1045968	0.1606818	0	0	2.724931	6.151919	LEPR;PIK3R2;SREBF2
GO_Biological_Process_2021	negative regulation of extrinsic apoptotic signaling pathway in absence of ligand (GO:2001240)	1/23	0.1068842	0.1614844	0	0	9.315839	20.83031	IL1B
GO_Biological_Process_2021	negative regulation of intracellular protein transport (GO:0090317)	1/23	0.1068842	0.1614844	0	0	9.315839	20.83031	ADIPOQ
GO_Biological_Process_2021	negative regulation of reactive oxygen species metabolic process (GO:2000378)	1/23	0.1068842	0.1614844	0	0	9.315839	20.83031	PPARA
GO_Biological_Process_2021	negative regulation of signal transduction in absence of ligand (GO:1901099)	1/23	0.1068842	0.1614844	0	0	9.315839	20.83031	IL1B
GO_Biological_Process_2021	negative regulation of smoothened signaling pathway (GO:0045879)	1/23	0.1068842	0.1614844	0	0	9.315839	20.83031	ENPP1
GO_Biological_Process_2021	regulation of interferon-gamma-mediated signaling pathway (GO:0060334)	1/23	0.1068842	0.1614844	0	0	9.315839	20.83031	PPARG
GO_Biological_Process_2021	DNA methylation (GO:0006306)	1/23	0.1068842	0.1614844	0	0	9.315839	20.83031	GATAD2A
GO_Biological_Process_2021	regulation of steroid metabolic process (GO:0019218)	1/23	0.1068842	0.1614844	0	0	9.315839	20.83031	APOE
GO_Biological_Process_2021	regulation of supramolecular fiber organization (GO:1902903)	1/23	0.1068842	0.1614844	0	0	9.315839	20.83031	APOE
GO_Biological_Process_2021	positive regulation of epithelial cell apoptotic process (GO:1904037)	1/23	0.1068842	0.1614844	0	0	9.315839	20.83031	IL6
GO_Biological_Process_2021	positive regulation of histone acetylation (GO:0035066)	1/23	0.1068842	0.1614844	0	0	9.315839	20.83031	IL1B
GO_Biological_Process_2021	hexose transmembrane transport (GO:0008645)	1/23	0.1068842	0.1614844	0	0	9.315839	20.83031	SLC2A1
GO_Biological_Process_2021	positive regulation of interleukin-17 production (GO:0032740)	1/23	0.1068842	0.1614844	0	0	9.315839	20.83031	IL6
GO_Biological_Process_2021	hyaluronan metabolic process (GO:0030212)	1/23	0.1068842	0.1614844	0	0	9.315839	20.83031	IL1B
GO_Biological_Process_2021	positive regulation of protein autophosphorylation (GO:0031954)	1/23	0.1068842	0.1614844	0	0	9.315839	20.83031	PDGFA
GO_Biological_Process_2021	protein deacylation (GO:0035601)	1/23	0.1068842	0.1614844	0	0	9.315839	20.83031	LYPLAL1
GO_Biological_Process_2021	activation of protein kinase activity (GO:0032147)	2/114	0.1077084	0.1623946	0	0	3.681176	8.202865	INSR;ADRB2
GO_Biological_Process_2021	positive regulation of kinase activity (GO:0033674)	2/114	0.1077084	0.1623946	0	0	3.681176	8.202865	INSR;MERTK
GO_Biological_Process_2021	negative regulation of ossification (GO:0030279)	1/24	0.1112655	0.1657097	0	0	8.910354	19.56568	ENPP1
GO_Biological_Process_2021	regulation of monooxygenase activity (GO:0032768)	1/24	0.1112655	0.1657097	0	0	8.910354	19.56568	IL1B
GO_Biological_Process_2021	positive regulation of carbohydrate metabolic process (GO:0045913)	1/24	0.1112655	0.1657097	0	0	8.910354	19.56568	INSR
GO_Biological_Process_2021	regulation of vascular endothelial growth factor receptor signaling pathway (GO:0030947)	1/24	0.1112655	0.1657097	0	0	8.910354	19.56568	IL1B
GO_Biological_Process_2021	positive regulation of neuron apoptotic process (GO:0043525)	1/24	0.1112655	0.1657097	0	0	8.910354	19.56568	PCSK9
GO_Biological_Process_2021	positive regulation of p38MAPK cascade (GO:1900745)	1/24	0.1112655	0.1657097	0	0	8.910354	19.56568	IL1B
GO_Biological_Process_2021	positive regulation of phospholipase activity (GO:0010518)	1/24	0.1112655	0.1657097	0	0	8.910354	19.56568	AGTR1
GO_Biological_Process_2021	long-chain fatty-acyl-CoA metabolic process (GO:0035336)	1/24	0.1112655	0.1657097	0	0	8.910354	19.56568	ACSL4
GO_Biological_Process_2021	lymphocyte activation involved in immune response (GO:0002285)	1/24	0.1112655	0.1657097	0	0	8.910354	19.56568	LCP1
GO_Biological_Process_2021	wound healing, spreading of cells (GO:0044319)	1/24	0.1112655	0.1657097	0	0	8.910354	19.56568	LCP1
GO_Biological_Process_2021	protein insertion into mitochondrial membrane (GO:0051204)	1/24	0.1112655	0.1657097	0	0	8.910354	19.56568	SAMM50
GO_Biological_Process_2021	protein kinase B signaling (GO:0043491)	1/24	0.1112655	0.1657097	0	0	8.910354	19.56568	IL1B
GO_Biological_Process_2021	positive regulation of cell projection organization (GO:0031346)	2/117	0.1124383	0.1672862	0	0	3.584601	7.833611	PTPRD;APOE
GO_Biological_Process_2021	adenylate cyclase-activating G protein-coupled receptor signaling pathway (GO:0007189)	2/118	0.1140269	0.1691342	0	0	3.55352	7.715832	ADRB3;ADRB2
GO_Biological_Process_2021	regulation of protein binding (GO:0043393)	2/118	0.1140269	0.1691342	0	0	3.55352	7.715832	TCF7L2;HFE
GO_Biological_Process_2021	positive regulation of protein-containing complex assembly (GO:0031334)	2/118	0.1140269	0.1691342	0	0	3.55352	7.715832	LCP1;TLR4
GO_Biological_Process_2021	positive regulation of cysteine-type endopeptidase activity involved in apoptotic process (GO:0043280)	2/119	0.1156214	0.1697851	0	0	3.52297	7.600577	TNFSF10;PPARG
GO_Biological_Process_2021	3'-phosphoadenosine 5'-phosphosulfate metabolic process (GO:0050427)	1/25	0.1156255	0.1697851	0	0	8.53866	18.4213	ENPP1
GO_Biological_Process_2021	negative regulation of cell junction assembly (GO:1901889)	1/25	0.1156255	0.1697851	0	0	8.53866	18.4213	IL1B
GO_Biological_Process_2021	receptor catabolic process (GO:0032801)	1/25	0.1156255	0.1697851	0	0	8.53866	18.4213	PCSK9
GO_Biological_Process_2021	regulation of AMPA receptor activity (GO:2000311)	1/25	0.1156255	0.1697851	0	0	8.53866	18.4213	ADRB2
GO_Biological_Process_2021	organophosphate ester transport (GO:0015748)	1/25	0.1156255	0.1697851	0	0	8.53866	18.4213	MTTP
GO_Biological_Process_2021	phosphatidylglycerol metabolic process (GO:0046471)	1/25	0.1156255	0.1697851	0	0	8.53866	18.4213	GPAM
GO_Biological_Process_2021	regulation of proteolysis involved in cellular protein catabolic process (GO:1903050)	1/25	0.1156255	0.1697851	0	0	8.53866	18.4213	APOE
GO_Biological_Process_2021	fat-soluble vitamin metabolic process (GO:0006775)	1/25	0.1156255	0.1697851	0	0	8.53866	18.4213	GC
GO_Biological_Process_2021	positive regulation of release of cytochrome c from mitochondria (GO:0090200)	1/25	0.1156255	0.1697851	0	0	8.53866	18.4213	TNFSF10
GO_Biological_Process_2021	protein homooligomerization (GO:0051260)	2/121	0.1188275	0.174312	0	0	3.46341	7.37735	ITLN1;SOD2
GO_Biological_Process_2021	regulation of biomineral tissue development (GO:0070167)	1/26	0.1199643	0.1745803	0	0	8.196701	17.3816	ENPP1
GO_Biological_Process_2021	negative regulation of proteolysis involved in cellular protein catabolic process (GO:1903051)	1/26	0.1199643	0.1745803	0	0	8.196701	17.3816	HFE
GO_Biological_Process_2021	regulation of myelination (GO:0031641)	1/26	0.1199643	0.1745803	0	0	8.196701	17.3816	ZPR1
GO_Biological_Process_2021	positive regulation of interleukin-2 production (GO:0032743)	1/26	0.1199643	0.1745803	0	0	8.196701	17.3816	IL1B
GO_Biological_Process_2021	retinoic acid metabolic process (GO:0042573)	1/26	0.1199643	0.1745803	0	0	8.196701	17.3816	ADH1B
GO_Biological_Process_2021	lamellipodium assembly (GO:0030032)	1/26	0.1199643	0.1745803	0	0	8.196701	17.3816	PARVB
GO_Biological_Process_2021	membrane depolarization during action potential (GO:0086010)	1/26	0.1199643	0.1745803	0	0	8.196701	17.3816	SCN2A
GO_Biological_Process_2021	mononuclear cell differentiation (GO:1903131)	1/26	0.1199643	0.1745803	0	0	8.196701	17.3816	PPARG
GO_Biological_Process_2021	acute inflammatory response (GO:0002526)	1/27	0.1242821	0.1789076	0	0	7.881047	16.43357	IL6
GO_Biological_Process_2021	bile acid biosynthetic process (GO:0006699)	1/27	0.1242821	0.1789076	0	0	7.881047	16.43357	SLC27A5
GO_Biological_Process_2021	cellular lipid catabolic process (GO:0044242)	1/27	0.1242821	0.1789076	0	0	7.881047	16.43357	LPIN1
GO_Biological_Process_2021	cellular response to cadmium ion (GO:0071276)	1/27	0.1242821	0.1789076	0	0	7.881047	16.43357	CHUK
GO_Biological_Process_2021	chondroitin sulfate proteoglycan biosynthetic process (GO:0050650)	1/27	0.1242821	0.1789076	0	0	7.881047	16.43357	NCAN
GO_Biological_Process_2021	dendritic spine organization (GO:0097061)	1/27	0.1242821	0.1789076	0	0	7.881047	16.43357	INSR
GO_Biological_Process_2021	peptide hormone secretion (GO:0030072)	1/27	0.1242821	0.1789076	0	0	7.881047	16.43357	IL6
GO_Biological_Process_2021	regulation of vasculature development (GO:1901342)	1/27	0.1242821	0.1789076	0	0	7.881047	16.43357	IL6
GO_Biological_Process_2021	positive regulation of gene silencing by miRNA (GO:2000637)	1/27	0.1242821	0.1789076	0	0	7.881047	16.43357	IL6
GO_Biological_Process_2021	stress-activated protein kinase signaling cascade (GO:0031098)	1/27	0.1242821	0.1789076	0	0	7.881047	16.43357	CHUK
GO_Biological_Process_2021	monocarboxylic acid catabolic process (GO:0072329)	1/27	0.1242821	0.1789076	0	0	7.881047	16.43357	LPIN1
GO_Biological_Process_2021	cellular response to oxidative stress (GO:0034599)	2/125	0.1253057	0.1802038	0	0	3.350102	6.958158	CHUK;SOD2
GO_Biological_Process_2021	phosphatidylinositol biosynthetic process (GO:0006661)	2/126	0.1269384	0.1820499	0	0	3.322917	6.858676	MBOAT7;PIK3R2
GO_Biological_Process_2021	regulation of B cell activation (GO:0050864)	1/28	0.1285789	0.1820499	0	0	7.588774	15.56619	IL6
GO_Biological_Process_2021	negative regulation of oxidative stress-induced cell death (GO:1903202)	1/28	0.1285789	0.1820499	0	0	7.588774	15.56619	SOD2
GO_Biological_Process_2021	cellular response to epidermal growth factor stimulus (GO:0071364)	1/28	0.1285789	0.1820499	0	0	7.588774	15.56619	ZPR1
GO_Biological_Process_2021	regulation of extrinsic apoptotic signaling pathway in absence of ligand (GO:2001239)	1/28	0.1285789	0.1820499	0	0	7.588774	15.56619	IL1B
GO_Biological_Process_2021	cellular response to interleukin-6 (GO:0071354)	1/28	0.1285789	0.1820499	0	0	7.588774	15.56619	IL6
GO_Biological_Process_2021	regulation of immunoglobulin production (GO:0002637)	1/28	0.1285789	0.1820499	0	0	7.588774	15.56619	IL6
GO_Biological_Process_2021	cristae formation (GO:0042407)	1/28	0.1285789	0.1820499	0	0	7.588774	15.56619	SAMM50
GO_Biological_Process_2021	regulation of multicellular organismal development (GO:2000026)	1/28	0.1285789	0.1820499	0	0	7.588774	15.56619	INSR
GO_Biological_Process_2021	regulation of protein transport (GO:0051223)	1/28	0.1285789	0.1820499	0	0	7.588774	15.56619	LCP1
GO_Biological_Process_2021	positive regulation of cell communication (GO:0010647)	1/28	0.1285789	0.1820499	0	0	7.588774	15.56619	ADIPOQ
GO_Biological_Process_2021	positive regulation of cytosolic calcium ion concentration involved in phospholipase C-activating G protein-coupled signaling pathway (GO:0051482)	1/28	0.1285789	0.1820499	0	0	7.588774	15.56619	AGTR1
GO_Biological_Process_2021	positive regulation of fibroblast proliferation (GO:0048146)	1/28	0.1285789	0.1820499	0	0	7.588774	15.56619	PDGFA
GO_Biological_Process_2021	positive regulation of phosphatidylinositol 3-kinase activity (GO:0043552)	1/28	0.1285789	0.1820499	0	0	7.588774	15.56619	IRS1
GO_Biological_Process_2021	T cell activation involved in immune response (GO:0002286)	1/28	0.1285789	0.1820499	0	0	7.588774	15.56619	LCP1
GO_Biological_Process_2021	positive regulation of synapse assembly (GO:0051965)	1/28	0.1285789	0.1820499	0	0	7.588774	15.56619	PTPRD
GO_Biological_Process_2021	plasma membrane bounded cell projection organization (GO:0120036)	2/128	0.1302192	0.1841942	0	0	3.269841	6.665689	IL6;APOE
GO_Biological_Process_2021	negative regulation of interferon-gamma production (GO:0032689)	1/29	0.1328549	0.1857684	0	0	7.317378	14.77011	TLR4
GO_Biological_Process_2021	regulation of gluconeogenesis (GO:0006111)	1/29	0.1328549	0.1857684	0	0	7.317378	14.77011	ADIPOQ
GO_Biological_Process_2021	dicarboxylic acid transport (GO:0006835)	1/29	0.1328549	0.1857684	0	0	7.317378	14.77011	ABCC2
GO_Biological_Process_2021	regulation of neuronal synaptic plasticity (GO:0048168)	1/29	0.1328549	0.1857684	0	0	7.317378	14.77011	APOE
GO_Biological_Process_2021	positive regulation of extrinsic apoptotic signaling pathway (GO:2001238)	1/29	0.1328549	0.1857684	0	0	7.317378	14.77011	TNFSF10
GO_Biological_Process_2021	response to cadmium ion (GO:0046686)	1/29	0.1328549	0.1857684	0	0	7.317378	14.77011	CHUK
GO_Biological_Process_2021	positive regulation of leukocyte migration (GO:0002687)	1/29	0.1328549	0.1857684	0	0	7.317378	14.77011	IL6
GO_Biological_Process_2021	lamellipodium organization (GO:0097581)	1/29	0.1328549	0.1857684	0	0	7.317378	14.77011	PARVB
GO_Biological_Process_2021	lipid catabolic process (GO:0016042)	1/29	0.1328549	0.1857684	0	0	7.317378	14.77011	HSD11B1
GO_Biological_Process_2021	transition metal ion homeostasis (GO:0055076)	1/29	0.1328549	0.1857684	0	0	7.317378	14.77011	HFE
GO_Biological_Process_2021	positive regulation of viral genome replication (GO:0045070)	1/29	0.1328549	0.1857684	0	0	7.317378	14.77011	PPARA
GO_Biological_Process_2021	MyD88-dependent toll-like receptor signaling pathway (GO:0002755)	1/29	0.1328549	0.1857684	0	0	7.317378	14.77011	TLR4
GO_Biological_Process_2021	cellular response to metal ion (GO:0071248)	2/131	0.1351772	0.1888354	0	0	3.193314	6.390359	CHUK;HFE
GO_Biological_Process_2021	alpha-amino acid catabolic process (GO:1901606)	1/30	0.13711	0.1897251	0	0	7.0647	14.03736	IDO2
GO_Biological_Process_2021	chondroitin sulfate metabolic process (GO:0030204)	1/30	0.13711	0.1897251	0	0	7.0647	14.03736	NCAN
GO_Biological_Process_2021	regulation of long-term synaptic potentiation (GO:1900271)	1/30	0.13711	0.1897251	0	0	7.0647	14.03736	APOE
GO_Biological_Process_2021	phosphatidylcholine acyl-chain remodeling (GO:0036151)	1/30	0.13711	0.1897251	0	0	7.0647	14.03736	MBOAT7
GO_Biological_Process_2021	fatty-acyl-CoA biosynthetic process (GO:0046949)	1/30	0.13711	0.1897251	0	0	7.0647	14.03736	ACSL4
GO_Biological_Process_2021	regulation of vasoconstriction (GO:0019229)	1/30	0.13711	0.1897251	0	0	7.0647	14.03736	AGTR1
GO_Biological_Process_2021	positive regulation of lipid kinase activity (GO:0090218)	1/30	0.13711	0.1897251	0	0	7.0647	14.03736	IRS1
GO_Biological_Process_2021	long-chain fatty acid biosynthetic process (GO:0042759)	1/30	0.13711	0.1897251	0	0	7.0647	14.03736	FADS1
GO_Biological_Process_2021	maintenance of blood-brain barrier (GO:0035633)	1/30	0.13711	0.1897251	0	0	7.0647	14.03736	IL6
GO_Biological_Process_2021	primary neural tube formation (GO:0014020)	1/30	0.13711	0.1897251	0	0	7.0647	14.03736	MTHFR
GO_Biological_Process_2021	activation of protein kinase B activity (GO:0032148)	1/31	0.1413446	0.1928503	0	0	6.828866	13.36105	INSR
GO_Biological_Process_2021	purine nucleoside bisphosphate metabolic process (GO:0034032)	1/31	0.1413446	0.1928503	0	0	6.828866	13.36105	ACBD6
GO_Biological_Process_2021	receptor signaling pathway via JAK-STAT (GO:0007259)	1/31	0.1413446	0.1928503	0	0	6.828866	13.36105	IFNL4
GO_Biological_Process_2021	negative regulation of interleukin-6 production (GO:0032715)	1/31	0.1413446	0.1928503	0	0	6.828866	13.36105	TLR4
GO_Biological_Process_2021	negative regulation of osteoblast differentiation (GO:0045668)	1/31	0.1413446	0.1928503	0	0	6.828866	13.36105	PPARG
GO_Biological_Process_2021	negative regulation of proteasomal ubiquitin-dependent protein catabolic process (GO:0032435)	1/31	0.1413446	0.1928503	0	0	6.828866	13.36105	HFE
GO_Biological_Process_2021	cellular nitrogen compound biosynthetic process (GO:0044271)	1/31	0.1413446	0.1928503	0	0	6.828866	13.36105	MTARC1
GO_Biological_Process_2021	negative regulation of response to biotic stimulus (GO:0002832)	1/31	0.1413446	0.1928503	0	0	6.828866	13.36105	TRIB1
GO_Biological_Process_2021	phosphatidylethanolamine metabolic process (GO:0046337)	1/31	0.1413446	0.1928503	0	0	6.828866	13.36105	LPIN1
GO_Biological_Process_2021	positive regulation of leukocyte cell-cell adhesion (GO:1903039)	1/31	0.1413446	0.1928503	0	0	6.828866	13.36105	IL6
GO_Biological_Process_2021	ribonucleoside bisphosphate metabolic process (GO:0033875)	1/31	0.1413446	0.1928503	0	0	6.828866	13.36105	ACBD6
GO_Biological_Process_2021	positive regulation of protein targeting to mitochondrion (GO:1903955)	1/31	0.1413446	0.1928503	0	0	6.828866	13.36105	SREBF2
GO_Biological_Process_2021	positive regulation of RNA splicing (GO:0033120)	1/31	0.1413446	0.1928503	0	0	6.828866	13.36105	ZPR1
GO_Biological_Process_2021	tube closure (GO:0060606)	1/31	0.1413446	0.1928503	0	0	6.828866	13.36105	MTHFR
GO_Biological_Process_2021	vitamin transport (GO:0051180)	1/31	0.1413446	0.1928503	0	0	6.828866	13.36105	GC
GO_Biological_Process_2021	negative regulation of cellular process (GO:0048523)	5/566	0.1449918	0.196766	0	0	1.853545	3.57934	IL6;IL1B;ADIPOQ;ENPP1;SOD2
GO_Biological_Process_2021	negative regulation of DNA biosynthetic process (GO:2000279)	1/32	0.1455585	0.196766	0	0	6.608247	12.73526	ADIPOQ
GO_Biological_Process_2021	regulation of dendrite morphogenesis (GO:0048814)	1/32	0.1455585	0.196766	0	0	6.608247	12.73526	PTPRD
GO_Biological_Process_2021	regulation of intracellular estrogen receptor signaling pathway (GO:0033146)	1/32	0.1455585	0.196766	0	0	6.608247	12.73526	GPAM
GO_Biological_Process_2021	regulation of transcription involved in G1/S transition of mitotic cell cycle (GO:0000083)	1/32	0.1455585	0.196766	0	0	6.608247	12.73526	ZPR1
GO_Biological_Process_2021	positive regulation of immune effector process (GO:0002699)	1/32	0.1455585	0.196766	0	0	6.608247	12.73526	IL1B
GO_Biological_Process_2021	superoxide metabolic process (GO:0006801)	1/32	0.1455585	0.196766	0	0	6.608247	12.73526	SOD2
GO_Biological_Process_2021	positive regulation of receptor signaling pathway via STAT (GO:1904894)	1/32	0.1455585	0.196766	0	0	6.608247	12.73526	IL6
GO_Biological_Process_2021	membrane depolarization (GO:0051899)	1/32	0.1455585	0.196766	0	0	6.608247	12.73526	SCN2A
GO_Biological_Process_2021	mitochondrial membrane organization (GO:0007006)	1/32	0.1455585	0.196766	0	0	6.608247	12.73526	SAMM50
GO_Biological_Process_2021	regulation of cellular component organization (GO:0051128)	2/139	0.1485984	0.1998513	0	0	3.005627	5.73025	AGTR1;APOE
GO_Biological_Process_2021	actin filament bundle assembly (GO:0051017)	1/33	0.149752	0.1998513	0	0	6.401418	12.15485	LCP1
GO_Biological_Process_2021	actin filament bundle organization (GO:0061572)	1/33	0.149752	0.1998513	0	0	6.401418	12.15485	LCP1
GO_Biological_Process_2021	antigen processing and presentation of peptide antigen via MHC class I (GO:0002474)	1/33	0.149752	0.1998513	0	0	6.401418	12.15485	HFE
GO_Biological_Process_2021	apoptotic mitochondrial changes (GO:0008637)	1/33	0.149752	0.1998513	0	0	6.401418	12.15485	SOD2
GO_Biological_Process_2021	bile acid metabolic process (GO:0008206)	1/33	0.149752	0.1998513	0	0	6.401418	12.15485	SLC27A5
GO_Biological_Process_2021	regulation of histone acetylation (GO:0035065)	1/33	0.149752	0.1998513	0	0	6.401418	12.15485	IL1B
GO_Biological_Process_2021	regulation of protein localization to cell surface (GO:2000008)	1/33	0.149752	0.1998513	0	0	6.401418	12.15485	HFE
GO_Biological_Process_2021	positive regulation of histone modification (GO:0031058)	1/33	0.149752	0.1998513	0	0	6.401418	12.15485	IL1B
GO_Biological_Process_2021	positive regulation of organelle organization (GO:0010638)	1/33	0.149752	0.1998513	0	0	6.401418	12.15485	ADRB2
GO_Biological_Process_2021	positive regulation of receptor signaling pathway via JAK-STAT (GO:0046427)	1/33	0.149752	0.1998513	0	0	6.401418	12.15485	IL6
GO_Biological_Process_2021	very long-chain fatty acid metabolic process (GO:0000038)	1/33	0.149752	0.1998513	0	0	6.401418	12.15485	SLC27A5
GO_Biological_Process_2021	primary alcohol metabolic process (GO:0034308)	1/33	0.149752	0.1998513	0	0	6.401418	12.15485	ADH1B
GO_Biological_Process_2021	negative chemotaxis (GO:0050919)	1/33	0.149752	0.1998513	0	0	6.401418	12.15485	PDGFA
GO_Biological_Process_2021	transcription initiation from RNA polymerase II promoter (GO:0006367)	2/140	0.150295	0.2003934	0	0	2.983696	5.654566	PPARG;PPARA
GO_Biological_Process_2021	organelle organization (GO:0006996)	4/420	0.1511786	0.2013881	0	0	1.993249	3.765831	PNPLA3;HSD17B13;APOE;TOR1B
GO_Biological_Process_2021	inorganic cation transmembrane transport (GO:0098662)	3/274	0.1513416	0.2014219	0	0	2.287551	4.319389	UCP3;UCP2;SCN2A
GO_Biological_Process_2021	regulation of amyloid-beta formation (GO:1902003)	1/34	0.1539251	0.2033811	0	0	6.207123	11.61532	APOE
GO_Biological_Process_2021	negative regulation of extrinsic apoptotic signaling pathway via death domain receptors (GO:1902042)	1/34	0.1539251	0.2033811	0	0	6.207123	11.61532	TNFSF10
GO_Biological_Process_2021	neural tube closure (GO:0001843)	1/34	0.1539251	0.2033811	0	0	6.207123	11.61532	MTHFR
GO_Biological_Process_2021	organic cyclic compound biosynthetic process (GO:1901362)	1/34	0.1539251	0.2033811	0	0	6.207123	11.61532	FDFT1
GO_Biological_Process_2021	regulation of transmembrane transport (GO:0034762)	1/34	0.1539251	0.2033811	0	0	6.207123	11.61532	SLC2A1
GO_Biological_Process_2021	positive regulation of DNA binding (GO:0043388)	1/34	0.1539251	0.2033811	0	0	6.207123	11.61532	PPARG
GO_Biological_Process_2021	positive regulation of interleukin-12 production (GO:0032735)	1/34	0.1539251	0.2033811	0	0	6.207123	11.61532	TLR4
GO_Biological_Process_2021	positive regulation of pri-miRNA transcription by RNA polymerase II (GO:1902895)	1/34	0.1539251	0.2033811	0	0	6.207123	11.61532	PPARG
GO_Biological_Process_2021	negative regulation of cell migration (GO:0030336)	2/144	0.1571201	0.2074156	0	0	2.899061	5.365422	ADIPOQ;TRIB1
GO_Biological_Process_2021	regulation of blood circulation (GO:1903522)	1/35	0.1580779	0.2079299	0	0	6.024257	11.11275	AGTR1
GO_Biological_Process_2021	cellular response to hydrogen peroxide (GO:0070301)	1/35	0.1580779	0.2079299	0	0	6.024257	11.11275	IL6
GO_Biological_Process_2021	positive regulation of immunoglobulin production (GO:0002639)	1/35	0.1580779	0.2079299	0	0	6.024257	11.11275	IL6
GO_Biological_Process_2021	positive regulation of lymphocyte activation (GO:0051251)	1/35	0.1580779	0.2079299	0	0	6.024257	11.11275	IL6
GO_Biological_Process_2021	negative regulation of cellular protein localization (GO:1903828)	1/36	0.1622105	0.2109025	0	0	5.851841	10.64368	ADIPOQ
GO_Biological_Process_2021	negative regulation of DNA metabolic process (GO:0051053)	1/36	0.1622105	0.2109025	0	0	5.851841	10.64368	ADIPOQ
GO_Biological_Process_2021	regulation of embryonic development (GO:0045995)	1/36	0.1622105	0.2109025	0	0	5.851841	10.64368	INSR
GO_Biological_Process_2021	negative regulation of toll-like receptor signaling pathway (GO:0034122)	1/36	0.1622105	0.2109025	0	0	5.851841	10.64368	TLR4
GO_Biological_Process_2021	cyclic-nucleotide-mediated signaling (GO:0019935)	1/36	0.1622105	0.2109025	0	0	5.851841	10.64368	APOE
GO_Biological_Process_2021	regulation of ossification (GO:0030278)	1/36	0.1622105	0.2109025	0	0	5.851841	10.64368	ENPP1
GO_Biological_Process_2021	regulation of osteoclast differentiation (GO:0045670)	1/36	0.1622105	0.2109025	0	0	5.851841	10.64368	TLR4
GO_Biological_Process_2021	positive regulation of interferon-beta production (GO:0032728)	1/36	0.1622105	0.2109025	0	0	5.851841	10.64368	TLR4
GO_Biological_Process_2021	macrophage activation (GO:0042116)	1/36	0.1622105	0.2109025	0	0	5.851841	10.64368	TLR4
GO_Biological_Process_2021	membrane assembly (GO:0071709)	1/36	0.1622105	0.2109025	0	0	5.851841	10.64368	PTPRD
GO_Biological_Process_2021	transferrin transport (GO:0033572)	1/36	0.1622105	0.2109025	0	0	5.851841	10.64368	HFE
GO_Biological_Process_2021	positive regulation of T cell mediated immunity (GO:0002711)	1/36	0.1622105	0.2109025	0	0	5.851841	10.64368	IL1B
GO_Biological_Process_2021	Wnt signaling pathway, calcium modulating pathway (GO:0007223)	1/36	0.1622105	0.2109025	0	0	5.851841	10.64368	TCF7L2
GO_Biological_Process_2021	acyl-CoA metabolic process (GO:0006637)	1/37	0.1663231	0.2152935	0	0	5.689003	10.20507	ACBD6
GO_Biological_Process_2021	regulation of intracellular steroid hormone receptor signaling pathway (GO:0033143)	1/37	0.1663231	0.2152935	0	0	5.689003	10.20507	GPAM
GO_Biological_Process_2021	regulation of p38MAPK cascade (GO:1900744)	1/37	0.1663231	0.2152935	0	0	5.689003	10.20507	IL1B
GO_Biological_Process_2021	positive regulation of calcium ion transport (GO:0051928)	1/37	0.1663231	0.2152935	0	0	5.689003	10.20507	CRACR2A
GO_Biological_Process_2021	regulation of transport (GO:0051049)	1/37	0.1663231	0.2152935	0	0	5.689003	10.20507	LEPR
GO_Biological_Process_2021	response to cytokine (GO:0034097)	2/150	0.1674654	0.2165807	0	0	2.780687	4.969028	IL1B;ADIPOQ
GO_Biological_Process_2021	regulation of axon extension (GO:0030516)	1/38	0.1704157	0.2190417	0	0	5.534968	9.794207	APOE
GO_Biological_Process_2021	negative regulation of proteasomal protein catabolic process (GO:1901799)	1/38	0.1704157	0.2190417	0	0	5.534968	9.794207	HFE
GO_Biological_Process_2021	negative regulation of ubiquitin-dependent protein catabolic process (GO:2000059)	1/38	0.1704157	0.2190417	0	0	5.534968	9.794207	HFE
GO_Biological_Process_2021	positive regulation of cell development (GO:0010720)	1/38	0.1704157	0.2190417	0	0	5.534968	9.794207	ADIPOQ
GO_Biological_Process_2021	positive regulation of production of molecular mediator of immune response (GO:0002702)	1/38	0.1704157	0.2190417	0	0	5.534968	9.794207	IL6
GO_Biological_Process_2021	positive regulation of signaling (GO:0023056)	1/38	0.1704157	0.2190417	0	0	5.534968	9.794207	ADIPOQ
GO_Biological_Process_2021	mRNA destabilization (GO:0061157)	1/38	0.1704157	0.2190417	0	0	5.534968	9.794207	FTO
GO_Biological_Process_2021	dephosphorylation (GO:0016311)	2/153	0.1726821	0.2217602	0	0	2.725028	4.785974	PTPRD;PLPPR4
GO_Biological_Process_2021	positive regulation of protein kinase activity (GO:0045860)	2/154	0.1744271	0.2227123	0	0	2.706963	4.727029	INSR;ADRB2
GO_Biological_Process_2021	regulation of cellular component biogenesis (GO:0044087)	1/39	0.1744884	0.2227123	0	0	5.38904	9.408709	APOE
GO_Biological_Process_2021	negative regulation of secretion by cell (GO:1903531)	1/39	0.1744884	0.2227123	0	0	5.38904	9.408709	APOE
GO_Biological_Process_2021	regulation of intracellular transport (GO:0032386)	1/39	0.1744884	0.2227123	0	0	5.38904	9.408709	LCP1
GO_Biological_Process_2021	phospholipid dephosphorylation (GO:0046839)	1/39	0.1744884	0.2227123	0	0	5.38904	9.408709	PLPPR4
GO_Biological_Process_2021	regulation of protein targeting to mitochondrion (GO:1903214)	1/39	0.1744884	0.2227123	0	0	5.38904	9.408709	SREBF2
GO_Biological_Process_2021	response to peptide (GO:1901652)	1/39	0.1744884	0.2227123	0	0	5.38904	9.408709	IRS1
GO_Biological_Process_2021	negative regulation of I-kappaB kinase/NF-kappaB signaling (GO:0043124)	1/40	0.1785413	0.2261111	0	0	5.250595	9.046436	ADIPOQ
GO_Biological_Process_2021	carboxylic acid metabolic process (GO:0019752)	1/40	0.1785413	0.2261111	0	0	5.250595	9.046436	SLC2A1
GO_Biological_Process_2021	negative regulation of protein kinase B signaling (GO:0051898)	1/40	0.1785413	0.2261111	0	0	5.250595	9.046436	PPARA
GO_Biological_Process_2021	positive regulation of cation channel activity (GO:2001259)	1/40	0.1785413	0.2261111	0	0	5.250595	9.046436	ADRB2
GO_Biological_Process_2021	regulation of sodium ion transmembrane transporter activity (GO:2000649)	1/40	0.1785413	0.2261111	0	0	5.250595	9.046436	PCSK9
GO_Biological_Process_2021	fatty acid derivative biosynthetic process (GO:1901570)	1/40	0.1785413	0.2261111	0	0	5.250595	9.046436	SLC27A5
GO_Biological_Process_2021	response to organonitrogen compound (GO:0010243)	1/40	0.1785413	0.2261111	0	0	5.250595	9.046436	IL6
GO_Biological_Process_2021	sulfur compound catabolic process (GO:0044273)	1/40	0.1785413	0.2261111	0	0	5.250595	9.046436	NCAN
GO_Biological_Process_2021	positive regulation of wound healing (GO:0090303)	1/40	0.1785413	0.2261111	0	0	5.250595	9.046436	APOH
GO_Biological_Process_2021	skeletal system development (GO:0001501)	2/158	0.1814353	0.2292359	0	0	2.637019	4.501012	COL13A1;NCAN
GO_Biological_Process_2021	T cell receptor signaling pathway (GO:0050852)	2/158	0.1814353	0.2292359	0	0	2.637019	4.501012	CHUK;PIK3R2
GO_Biological_Process_2021	regulation of cell development (GO:0060284)	1/41	0.1825745	0.2292359	0	0	5.119072	8.705479	IL1B
GO_Biological_Process_2021	carboxylic acid transmembrane transport (GO:1905039)	1/41	0.1825745	0.2292359	0	0	5.119072	8.705479	SLC38A8
GO_Biological_Process_2021	cortical cytoskeleton organization (GO:0030865)	1/41	0.1825745	0.2292359	0	0	5.119072	8.705479	LCP1
GO_Biological_Process_2021	regulation of release of cytochrome c from mitochondria (GO:0090199)	1/41	0.1825745	0.2292359	0	0	5.119072	8.705479	TNFSF10
GO_Biological_Process_2021	hexose metabolic process (GO:0019318)	1/41	0.1825745	0.2292359	0	0	5.119072	8.705479	ADIPOQ
GO_Biological_Process_2021	JNK cascade (GO:0007254)	1/41	0.1825745	0.2292359	0	0	5.119072	8.705479	TRIB1
GO_Biological_Process_2021	T cell differentiation (GO:0030217)	1/41	0.1825745	0.2292359	0	0	5.119072	8.705479	LEPR
GO_Biological_Process_2021	visual system development (GO:0150063)	1/41	0.1825745	0.2292359	0	0	5.119072	8.705479	PBX4
GO_Biological_Process_2021	negative regulation of transcription, DNA-templated (GO:0045892)	7/948	0.1830423	0.2296263	0	0	1.549988	2.631938	TCF7L2;GCLC;ADIPOQ;PPARG;PPARA;SREBF2;GATAD2A
GO_Biological_Process_2021	regulation of extrinsic apoptotic signaling pathway via death domain receptors (GO:1902041)	1/42	0.1865881	0.2330759	0	0	4.993965	8.384128	TNFSF10
GO_Biological_Process_2021	phosphatidylinositol phosphate biosynthetic process (GO:0046854)	1/42	0.1865881	0.2330759	0	0	4.993965	8.384128	PIK3R2
GO_Biological_Process_2021	regulation of ubiquitin-dependent protein catabolic process (GO:2000058)	1/42	0.1865881	0.2330759	0	0	4.993965	8.384128	HFE
GO_Biological_Process_2021	heterophilic cell-cell adhesion via plasma membrane cell adhesion molecules (GO:0007157)	1/42	0.1865881	0.2330759	0	0	4.993965	8.384128	PTPRD
GO_Biological_Process_2021	monocyte chemotaxis (GO:0002548)	1/42	0.1865881	0.2330759	0	0	4.993965	8.384128	IL6
GO_Biological_Process_2021	regulation of transcription by RNA polymerase II (GO:0006357)	14/2206	0.189106	0.2360197	0	0	1.346563	2.242631	TCF7L2;CHUK;PIK3R2;PBX4;SOD2;SREBF2;GATAD2A;IL6;KLF6;PPARG;APOE;LPIN1;PPARA;TLR4
GO_Biological_Process_2021	regulation of carbohydrate catabolic process (GO:0043470)	1/43	0.1905822	0.2372554	0	0	4.874816	8.080845	GCKR
GO_Biological_Process_2021	cellular glucose homeostasis (GO:0001678)	1/43	0.1905822	0.2372554	0	0	4.874816	8.080845	PIK3R2
GO_Biological_Process_2021	regulation of purine nucleotide metabolic process (GO:1900542)	1/43	0.1905822	0.2372554	0	0	4.874816	8.080845	GCKR
GO_Biological_Process_2021	negative regulation of canonical Wnt signaling pathway (GO:0090090)	2/165	0.1937987	0.24085	0	0	2.522878	4.13988	TCF7L2;APOE
GO_Biological_Process_2021	adenylate cyclase-modulating G protein-coupled receptor signaling pathway (GO:0007188)	2/165	0.1937987	0.24085	0	0	2.522878	4.13988	ADRB3;ADRB2
GO_Biological_Process_2021	neurogenesis (GO:0022008)	1/44	0.1945569	0.241178	0	0	4.761208	7.794245	PCSK9
GO_Biological_Process_2021	positive regulation of mRNA catabolic process (GO:0061014)	1/44	0.1945569	0.241178	0	0	4.761208	7.794245	FTO
GO_Biological_Process_2021	positive regulation of osteoblast differentiation (GO:0045669)	1/44	0.1945569	0.241178	0	0	4.761208	7.794245	IL6
GO_Biological_Process_2021	action potential (GO:0001508)	1/45	0.1985122	0.2448373	0	0	4.652765	7.523076	SCN2A
GO_Biological_Process_2021	amino acid transmembrane transport (GO:0003333)	1/45	0.1985122	0.2448373	0	0	4.652765	7.523076	SLC38A8
GO_Biological_Process_2021	regulation of receptor signaling pathway via JAK-STAT (GO:0046425)	1/45	0.1985122	0.2448373	0	0	4.652765	7.523076	IL6
GO_Biological_Process_2021	positive regulation of chemotaxis (GO:0050921)	1/45	0.1985122	0.2448373	0	0	4.652765	7.523076	IL6
GO_Biological_Process_2021	positive regulation of nervous system development (GO:0051962)	1/45	0.1985122	0.2448373	0	0	4.652765	7.523076	PTPRD
GO_Biological_Process_2021	zymogen activation (GO:0031638)	1/45	0.1985122	0.2448373	0	0	4.652765	7.523076	APOH
GO_Biological_Process_2021	cellular protein-containing complex assembly (GO:0034622)	2/168	0.1991312	0.2451877	0	0	2.476908	3.997212	SAMM50;ADRB2
GO_Biological_Process_2021	DNA-templated transcription, initiation (GO:0006352)	2/168	0.1991312	0.2451877	0	0	2.476908	3.997212	PPARG;PPARA
GO_Biological_Process_2021	alpha-amino acid metabolic process (GO:1901605)	1/46	0.2024484	0.2478131	0	0	4.549141	7.266208	MTHFR
GO_Biological_Process_2021	regulation of DNA metabolic process (GO:0051052)	1/46	0.2024484	0.2478131	0	0	4.549141	7.266208	PDGFA
GO_Biological_Process_2021	regulation of fibroblast proliferation (GO:0048145)	1/46	0.2024484	0.2478131	0	0	4.549141	7.266208	PDGFA
GO_Biological_Process_2021	establishment of protein localization to extracellular region (GO:0035592)	1/46	0.2024484	0.2478131	0	0	4.549141	7.266208	MTTP
GO_Biological_Process_2021	positive regulation of organelle assembly (GO:1902117)	1/46	0.2024484	0.2478131	0	0	4.549141	7.266208	LCP1
GO_Biological_Process_2021	positive regulation of response to stimulus (GO:0048584)	1/46	0.2024484	0.2478131	0	0	4.549141	7.266208	ADIPOQ
GO_Biological_Process_2021	positive regulation of smooth muscle cell proliferation (GO:0048661)	1/46	0.2024484	0.2478131	0	0	4.549141	7.266208	IL6
GO_Biological_Process_2021	positive regulation of ERK1 and ERK2 cascade (GO:0070374)	2/172	0.2062689	0.2515561	0	0	2.418137	3.81721	PDGFA;APOE
GO_Biological_Process_2021	regulation of DNA binding (GO:0051101)	1/47	0.2063654	0.2515561	0	0	4.450022	7.022611	PPARG
GO_Biological_Process_2021	regulation of synapse assembly (GO:0051963)	1/47	0.2063654	0.2515561	0	0	4.450022	7.022611	PTPRD
GO_Biological_Process_2021	positive regulation of cell-cell adhesion (GO:0022409)	1/47	0.2063654	0.2515561	0	0	4.450022	7.022611	IL1B
GO_Biological_Process_2021	positive regulation of pathway-restricted SMAD protein phosphorylation (GO:0010862)	1/47	0.2063654	0.2515561	0	0	4.450022	7.022611	HFE
GO_Biological_Process_2021	regulation of interleukin-2 production (GO:0032663)	1/48	0.2102633	0.2550336	0	0	4.355122	6.791353	IL1B
GO_Biological_Process_2021	regulation of mitochondrion organization (GO:0010821)	1/48	0.2102633	0.2550336	0	0	4.355122	6.791353	SREBF2
GO_Biological_Process_2021	nucleus organization (GO:0006997)	1/48	0.2102633	0.2550336	0	0	4.355122	6.791353	SUN1
GO_Biological_Process_2021	regulation of protein metabolic process (GO:0051246)	1/48	0.2102633	0.2550336	0	0	4.355122	6.791353	APOE
GO_Biological_Process_2021	substrate adhesion-dependent cell spreading (GO:0034446)	1/48	0.2102633	0.2550336	0	0	4.355122	6.791353	PARVB
GO_Biological_Process_2021	myelination (GO:0042552)	1/48	0.2102633	0.2550336	0	0	4.355122	6.791353	SCN2A
GO_Biological_Process_2021	defense response to bacterium (GO:0042742)	2/176	0.2134345	0.2582409	0	0	2.362069	3.648039	IL6;TLR4
GO_Biological_Process_2021	negative regulation of cell projection organization (GO:0031345)	1/49	0.2141424	0.2582409	0	0	4.264175	6.571581	APOE
GO_Biological_Process_2021	regulation of interferon-beta production (GO:0032648)	1/49	0.2141424	0.2582409	0	0	4.264175	6.571581	TLR4
GO_Biological_Process_2021	response to hydrogen peroxide (GO:0042542)	1/49	0.2141424	0.2582409	0	0	4.264175	6.571581	IL6
GO_Biological_Process_2021	response to unfolded protein (GO:0006986)	1/49	0.2141424	0.2582409	0	0	4.264175	6.571581	TOR1B
GO_Biological_Process_2021	RNA catabolic process (GO:0006401)	1/49	0.2141424	0.2582409	0	0	4.264175	6.571581	ZPR1
GO_Biological_Process_2021	inner mitochondrial membrane organization (GO:0007007)	1/49	0.2141424	0.2582409	0	0	4.264175	6.571581	SAMM50
GO_Biological_Process_2021	positive regulation of developmental process (GO:0051094)	2/177	0.2152298	0.2593386	0	0	2.348452	3.607338	INSR;APOE
GO_Biological_Process_2021	neutrophil mediated immunity (GO:0002446)	4/488	0.2175209	0.2611749	0	0	1.707227	2.604307	CRACR2A;IL6;SERPINA1;RETN
GO_Biological_Process_2021	amino acid transport (GO:0006865)	1/50	0.2180025	0.2611749	0	0	4.176941	6.36252	SLC38A8
GO_Biological_Process_2021	regulation of generation of precursor metabolites and energy (GO:0043467)	1/50	0.2180025	0.2611749	0	0	4.176941	6.36252	GCKR
GO_Biological_Process_2021	organic hydroxy compound biosynthetic process (GO:1901617)	1/50	0.2180025	0.2611749	0	0	4.176941	6.36252	SLC27A5
GO_Biological_Process_2021	positive regulation of cell morphogenesis involved in differentiation (GO:0010770)	1/50	0.2180025	0.2611749	0	0	4.176941	6.36252	PTPRD
GO_Biological_Process_2021	positive regulation of ion transport (GO:0043270)	1/50	0.2180025	0.2611749	0	0	4.176941	6.36252	CRACR2A
GO_Biological_Process_2021	iron ion transport (GO:0006826)	1/50	0.2180025	0.2611749	0	0	4.176941	6.36252	HFE
GO_Biological_Process_2021	negative regulation of transport (GO:0051051)	1/51	0.2218439	0.2651261	0	0	4.093196	6.163458	ADIPOQ
GO_Biological_Process_2021	regulation of interleukin-12 production (GO:0032655)	1/51	0.2218439	0.2651261	0	0	4.093196	6.163458	TLR4
GO_Biological_Process_2021	positive regulation of fat cell differentiation (GO:0045600)	1/51	0.2218439	0.2651261	0	0	4.093196	6.163458	PPARG
GO_Biological_Process_2021	negative regulation of BMP signaling pathway (GO:0030514)	1/52	0.2256666	0.2683801	0	0	4.012735	5.973745	PPARG
GO_Biological_Process_2021	negative regulation of protein metabolic process (GO:0051248)	1/52	0.2256666	0.2683801	0	0	4.012735	5.973745	APOE
GO_Biological_Process_2021	fatty acid beta-oxidation (GO:0006635)	1/52	0.2256666	0.2683801	0	0	4.012735	5.973745	ADIPOQ
GO_Biological_Process_2021	positive regulation of developmental growth (GO:0048639)	1/52	0.2256666	0.2683801	0	0	4.012735	5.973745	INSR
GO_Biological_Process_2021	response to peptide hormone (GO:0043434)	1/52	0.2256666	0.2683801	0	0	4.012735	5.973745	IRS1
GO_Biological_Process_2021	protein homotetramerization (GO:0051289)	1/52	0.2256666	0.2683801	0	0	4.012735	5.973745	SOD2
GO_Biological_Process_2021	regulation of immune effector process (GO:0002697)	1/53	0.2294707	0.272001	0	0	3.935369	5.792783	CPN1
GO_Biological_Process_2021	positive regulation of B cell activation (GO:0050871)	1/53	0.2294707	0.272001	0	0	3.935369	5.792783	IL6
GO_Biological_Process_2021	heart morphogenesis (GO:0003007)	1/53	0.2294707	0.272001	0	0	3.935369	5.792783	INSR
GO_Biological_Process_2021	positive regulation of macroautophagy (GO:0016239)	1/53	0.2294707	0.272001	0	0	3.935369	5.792783	ADRB2
GO_Biological_Process_2021	antigen receptor-mediated signaling pathway (GO:0050851)	2/185	0.2296402	0.272001	0	0	2.244877	3.302756	CHUK;PIK3R2
GO_Biological_Process_2021	regulation of humoral immune response (GO:0002920)	1/54	0.2332563	0.2751711	0	0	3.860922	5.620025	CPN1
GO_Biological_Process_2021	negative regulation of viral genome replication (GO:0045071)	1/54	0.2332563	0.2751711	0	0	3.860922	5.620025	IFNL3
GO_Biological_Process_2021	regulation of proteasomal protein catabolic process (GO:0061136)	1/54	0.2332563	0.2751711	0	0	3.860922	5.620025	APOE
GO_Biological_Process_2021	positive regulation of leukocyte chemotaxis (GO:0002690)	1/54	0.2332563	0.2751711	0	0	3.860922	5.620025	IL6
GO_Biological_Process_2021	inorganic anion transport (GO:0015698)	1/54	0.2332563	0.2751711	0	0	3.860922	5.620025	ENPP1
GO_Biological_Process_2021	protein targeting to mitochondrion (GO:0006626)	1/55	0.2370236	0.2793901	0	0	3.789233	5.454963	SAMM50
GO_Biological_Process_2021	negative regulation of Wnt signaling pathway (GO:0030178)	2/191	0.2404923	0.2822185	0	0	2.17295	3.096599	TCF7L2;APOE
GO_Biological_Process_2021	regulation of ATP metabolic process (GO:1903578)	1/56	0.2407724	0.2822185	0	0	3.72015	5.297133	GCKR
GO_Biological_Process_2021	peptidyl-tyrosine modification (GO:0018212)	1/56	0.2407724	0.2822185	0	0	3.72015	5.297133	INSR
GO_Biological_Process_2021	positive regulation of establishment of protein localization to mitochondrion (GO:1903749)	1/56	0.2407724	0.2822185	0	0	3.72015	5.297133	SREBF2
GO_Biological_Process_2021	glycosaminoglycan catabolic process (GO:0006027)	1/56	0.2407724	0.2822185	0	0	3.72015	5.297133	NCAN
GO_Biological_Process_2021	Rho protein signal transduction (GO:0007266)	1/56	0.2407724	0.2822185	0	0	3.72015	5.297133	AGTR1
GO_Biological_Process_2021	sensory organ development (GO:0007423)	1/56	0.2407724	0.2822185	0	0	3.72015	5.297133	PBX4
GO_Biological_Process_2021	negative regulation of transcription by RNA polymerase II (GO:0000122)	5/684	0.2444329	0.2854486	0	0	1.522083	2.144333	TCF7L2;PPARG;PPARA;SREBF2;GATAD2A
GO_Biological_Process_2021	regulation of bone mineralization (GO:0030500)	1/57	0.2445031	0.2854486	0	0	3.653535	5.146103	ENPP1
GO_Biological_Process_2021	regulation of reactive oxygen species metabolic process (GO:2000377)	1/57	0.2445031	0.2854486	0	0	3.653535	5.146103	AGTR1
GO_Biological_Process_2021	positive regulation of cell junction assembly (GO:1901890)	1/57	0.2445031	0.2854486	0	0	3.653535	5.146103	PTPRD
GO_Biological_Process_2021	icosanoid metabolic process (GO:0006690)	1/57	0.2445031	0.2854486	0	0	3.653535	5.146103	FADS1
GO_Biological_Process_2021	regulation of calcium ion transport (GO:0051924)	1/58	0.2482156	0.2884029	0	0	3.589257	5.001477	CRACR2A
GO_Biological_Process_2021	negative regulation of neuron projection development (GO:0010977)	1/58	0.2482156	0.2884029	0	0	3.589257	5.001477	APOE
GO_Biological_Process_2021	cellular iron ion homeostasis (GO:0006879)	1/58	0.2482156	0.2884029	0	0	3.589257	5.001477	HFE
GO_Biological_Process_2021	regulation of pathway-restricted SMAD protein phosphorylation (GO:0060393)	1/58	0.2482156	0.2884029	0	0	3.589257	5.001477	HFE
GO_Biological_Process_2021	eye development (GO:0001654)	1/58	0.2482156	0.2884029	0	0	3.589257	5.001477	PBX4
GO_Biological_Process_2021	positive regulation of mitochondrion organization (GO:0010822)	1/58	0.2482156	0.2884029	0	0	3.589257	5.001477	TNFSF10
GO_Biological_Process_2021	negative regulation of autophagy (GO:0010507)	1/59	0.2519101	0.2920003	0	0	3.527195	4.862885	LEPR
GO_Biological_Process_2021	positive regulation of apoptotic signaling pathway (GO:2001235)	1/59	0.2519101	0.2920003	0	0	3.527195	4.862885	TNFSF10
GO_Biological_Process_2021	positive regulation of tyrosine phosphorylation of STAT protein (GO:0042531)	1/59	0.2519101	0.2920003	0	0	3.527195	4.862885	IL6
GO_Biological_Process_2021	regulation of signal transduction (GO:0009966)	2/198	0.2531847	0.2932456	0	0	2.0946	2.877218	ADIPOQ;SREBF2
GO_Biological_Process_2021	endomembrane system organization (GO:0010256)	2/199	0.2549998	0.2951144	0	0	2.083862	2.847582	SUN1;TOR1B
GO_Biological_Process_2021	cellular protein catabolic process (GO:0044257)	1/60	0.2555865	0.2953265	0	0	3.467237	4.729985	PCSK9
GO_Biological_Process_2021	response to organic cyclic compound (GO:0014070)	1/60	0.2555865	0.2953265	0	0	3.467237	4.729985	IL1B
GO_Biological_Process_2021	B cell differentiation (GO:0030183)	1/61	0.2592451	0.2988464	0	0	3.409278	4.602462	KLF6
GO_Biological_Process_2021	regulation of endocytosis (GO:0030100)	1/61	0.2592451	0.2988464	0	0	3.409278	4.602462	APOE
GO_Biological_Process_2021	iron ion homeostasis (GO:0055072)	1/61	0.2592451	0.2988464	0	0	3.409278	4.602462	HFE
GO_Biological_Process_2021	positive regulation of cysteine-type endopeptidase activity (GO:2001056)	1/62	0.2628859	0.3025668	0	0	3.35322	4.480019	TNFSF10
GO_Biological_Process_2021	glucose metabolic process (GO:0006006)	1/62	0.2628859	0.3025668	0	0	3.35322	4.480019	ADIPOQ
GO_Biological_Process_2021	actin cytoskeleton reorganization (GO:0031532)	1/63	0.266509	0.3048197	0	0	3.298969	4.362382	PARVB
GO_Biological_Process_2021	negative regulation of endopeptidase activity (GO:0010951)	1/63	0.266509	0.3048197	0	0	3.298969	4.362382	SERPINA1
GO_Biological_Process_2021	negative regulation of peptidase activity (GO:0010466)	1/63	0.266509	0.3048197	0	0	3.298969	4.362382	SERPINA1
GO_Biological_Process_2021	COPII vesicle coating (GO:0048208)	1/63	0.266509	0.3048197	0	0	3.298969	4.362382	SERPINA1
GO_Biological_Process_2021	positive regulation of viral process (GO:0048524)	1/63	0.266509	0.3048197	0	0	3.298969	4.362382	PPARA
GO_Biological_Process_2021	vesicle coating (GO:0006901)	1/63	0.266509	0.3048197	0	0	3.298969	4.362382	SERPINA1
GO_Biological_Process_2021	vesicle targeting, rough ER to cis-Golgi (GO:0048207)	1/63	0.266509	0.3048197	0	0	3.298969	4.362382	SERPINA1
GO_Biological_Process_2021	monocarboxylic acid biosynthetic process (GO:0072330)	1/63	0.266509	0.3048197	0	0	3.298969	4.362382	SLC27A5
GO_Biological_Process_2021	protein secretion (GO:0009306)	1/64	0.2701145	0.307981	0	0	3.246441	4.249297	MTTP
GO_Biological_Process_2021	negative regulation of intrinsic apoptotic signaling pathway (GO:2001243)	1/64	0.2701145	0.307981	0	0	3.246441	4.249297	SOD2
GO_Biological_Process_2021	regulation of cellular ketone metabolic process (GO:0010565)	1/64	0.2701145	0.307981	0	0	3.246441	4.249297	PPARA
GO_Biological_Process_2021	protein catabolic process (GO:0030163)	1/64	0.2701145	0.307981	0	0	3.246441	4.249297	APOE
GO_Biological_Process_2021	BMP signaling pathway (GO:0030509)	1/65	0.2737024	0.3113444	0	0	3.195554	4.140524	HFE
GO_Biological_Process_2021	regulation of cellular catabolic process (GO:0031329)	1/65	0.2737024	0.3113444	0	0	3.195554	4.140524	PIK3R2
GO_Biological_Process_2021	G protein-coupled receptor signaling pathway, coupled to cyclic nucleotide second messenger (GO:0007187)	1/65	0.2737024	0.3113444	0	0	3.195554	4.140524	ADRB3
GO_Biological_Process_2021	cellular component disassembly (GO:0022411)	1/66	0.2772729	0.3149166	0	0	3.146233	4.035841	LCP1
GO_Biological_Process_2021	extracellular matrix disassembly (GO:0022617)	1/66	0.2772729	0.3149166	0	0	3.146233	4.035841	LCP1
GO_Biological_Process_2021	regulation of gene silencing by miRNA (GO:0060964)	1/67	0.2808259	0.3184579	0	0	3.098407	3.935039	PPARG
GO_Biological_Process_2021	vascular endothelial growth factor receptor signaling pathway (GO:0048010)	1/67	0.2808259	0.3184579	0	0	3.098407	3.935039	PIK3R2
GO_Biological_Process_2021	canonical Wnt signaling pathway (GO:0060070)	1/68	0.2843617	0.3217199	0	0	3.052008	3.837925	TCF7L2
GO_Biological_Process_2021	negative regulation of transforming growth factor beta receptor signaling pathway (GO:0030512)	1/68	0.2843617	0.3217199	0	0	3.052008	3.837925	PPARA
GO_Biological_Process_2021	regulation of tyrosine phosphorylation of STAT protein (GO:0042509)	1/68	0.2843617	0.3217199	0	0	3.052008	3.837925	IL6
GO_Biological_Process_2021	regulation of cell growth (GO:0001558)	2/217	0.2876828	0.3246971	0	0	1.907655	2.376742	AGTR1;ENPP1
GO_Biological_Process_2021	cell chemotaxis (GO:0060326)	1/69	0.2878803	0.3246971	0	0	3.006974	3.744315	AGTR1
GO_Biological_Process_2021	cellular response to decreased oxygen levels (GO:0036294)	1/69	0.2878803	0.3246971	0	0	3.006974	3.744315	SCN2A
GO_Biological_Process_2021	positive regulation of MAP kinase activity (GO:0043406)	1/69	0.2878803	0.3246971	0	0	3.006974	3.744315	PDGFA
GO_Biological_Process_2021	negative regulation of viral process (GO:0048525)	1/70	0.2913818	0.3276366	0	0	2.963245	3.65404	IFNL3
GO_Biological_Process_2021	COPII-coated vesicle budding (GO:0090114)	1/70	0.2913818	0.3276366	0	0	2.963245	3.65404	SERPINA1
GO_Biological_Process_2021	defense response to Gram-positive bacterium (GO:0050830)	1/70	0.2913818	0.3276366	0	0	2.963245	3.65404	IL6
GO_Biological_Process_2021	wound healing (GO:0042060)	1/70	0.2913818	0.3276366	0	0	2.963245	3.65404	PDGFA
GO_Biological_Process_2021	protein tetramerization (GO:0051262)	1/71	0.2948662	0.3292785	0	0	2.920766	3.566937	SOD2
GO_Biological_Process_2021	regulation of endopeptidase activity (GO:0052548)	1/71	0.2948662	0.3292785	0	0	2.920766	3.566937	SERPINA1
GO_Biological_Process_2021	cellular response to BMP stimulus (GO:0071773)	1/71	0.2948662	0.3292785	0	0	2.920766	3.566937	HFE
GO_Biological_Process_2021	nucleic acid metabolic process (GO:0090304)	1/71	0.2948662	0.3292785	0	0	2.920766	3.566937	ENPP1
GO_Biological_Process_2021	fatty acid biosynthetic process (GO:0006633)	1/71	0.2948662	0.3292785	0	0	2.920766	3.566937	FADS1
GO_Biological_Process_2021	Fc-gamma receptor signaling pathway involved in phagocytosis (GO:0038096)	1/71	0.2948662	0.3292785	0	0	2.920766	3.566937	PIK3R2
GO_Biological_Process_2021	gland development (GO:0048732)	1/71	0.2948662	0.3292785	0	0	2.920766	3.566937	PCSK9
GO_Biological_Process_2021	response to metal ion (GO:0010038)	1/71	0.2948662	0.3292785	0	0	2.920766	3.566937	HFE
GO_Biological_Process_2021	myeloid leukocyte differentiation (GO:0002573)	1/71	0.2948662	0.3292785	0	0	2.920766	3.566937	PPARG
GO_Biological_Process_2021	cell morphogenesis involved in differentiation (GO:0000904)	1/72	0.2983337	0.3318849	0	0	2.879483	3.482858	PARVB
GO_Biological_Process_2021	negative regulation of supramolecular fiber organization (GO:1902904)	1/72	0.2983337	0.3318849	0	0	2.879483	3.482858	APOE
GO_Biological_Process_2021	Fc-gamma receptor signaling pathway (GO:0038094)	1/72	0.2983337	0.3318849	0	0	2.879483	3.482858	PIK3R2
GO_Biological_Process_2021	positive regulation of neurogenesis (GO:0050769)	1/72	0.2983337	0.3318849	0	0	2.879483	3.482858	PTPRD
GO_Biological_Process_2021	positive regulation of secretion by cell (GO:1903532)	1/72	0.2983337	0.3318849	0	0	2.879483	3.482858	IL1B
GO_Biological_Process_2021	antigen processing and presentation of exogenous peptide antigen via MHC class I, TAP-dependent (GO:0002479)	1/73	0.3017842	0.3344528	0	0	2.839347	3.40166	CHUK
GO_Biological_Process_2021	regulation of actin filament-based process (GO:0032970)	1/73	0.3017842	0.3344528	0	0	2.839347	3.40166	PDGFA
GO_Biological_Process_2021	endoplasmic reticulum organization (GO:0007029)	1/73	0.3017842	0.3344528	0	0	2.839347	3.40166	TOR1B
GO_Biological_Process_2021	positive regulation of JNK cascade (GO:0046330)	1/73	0.3017842	0.3344528	0	0	2.839347	3.40166	IL1B
GO_Biological_Process_2021	ubiquitin-dependent ERAD pathway (GO:0030433)	1/73	0.3017842	0.3344528	0	0	2.839347	3.40166	ERLIN1
GO_Biological_Process_2021	regulation of cytokine-mediated signaling pathway (GO:0001959)	1/74	0.305218	0.3374918	0	0	2.800311	3.32321	CHUK
GO_Biological_Process_2021	NIK/NF-kappaB signaling (GO:0038061)	1/74	0.305218	0.3374918	0	0	2.800311	3.32321	CHUK
GO_Biological_Process_2021	Fc receptor mediated stimulatory signaling pathway (GO:0002431)	1/74	0.305218	0.3374918	0	0	2.800311	3.32321	PIK3R2
GO_Biological_Process_2021	nucleic acid phosphodiester bond hydrolysis (GO:0090305)	1/75	0.3086351	0.3407555	0	0	2.762329	3.247382	ENPP1
GO_Biological_Process_2021	fibroblast growth factor receptor signaling pathway (GO:0008543)	1/75	0.3086351	0.3407555	0	0	2.762329	3.247382	KLB
GO_Biological_Process_2021	regulation of BMP signaling pathway (GO:0030510)	1/76	0.3120355	0.3432156	0	0	2.725361	3.174059	PPARG
GO_Biological_Process_2021	cell morphogenesis involved in neuron differentiation (GO:0048667)	1/76	0.3120355	0.3432156	0	0	2.725361	3.174059	PLPPR4
GO_Biological_Process_2021	establishment of protein localization to organelle (GO:0072594)	1/76	0.3120355	0.3432156	0	0	2.725361	3.174059	GCKR
GO_Biological_Process_2021	regulation of RNA splicing (GO:0043484)	1/76	0.3120355	0.3432156	0	0	2.725361	3.174059	ZPR1
GO_Biological_Process_2021	protein import into nucleus (GO:0006606)	1/76	0.3120355	0.3432156	0	0	2.725361	3.174059	GCKR
GO_Biological_Process_2021	apoptotic process (GO:0006915)	2/231	0.3130167	0.3440364	0	0	1.789756	2.078799	IL1B;SCN2A
GO_Biological_Process_2021	positive regulation of endothelial cell proliferation (GO:0001938)	1/77	0.3154194	0.3461574	0	0	2.689365	3.10313	AGTR1
GO_Biological_Process_2021	import into nucleus (GO:0051170)	1/77	0.3154194	0.3461574	0	0	2.689365	3.10313	GCKR
GO_Biological_Process_2021	negative regulation of apoptotic signaling pathway (GO:2001234)	1/78	0.3187868	0.3493293	0	0	2.654304	3.034488	TCF7L2
GO_Biological_Process_2021	antigen processing and presentation of exogenous peptide antigen via MHC class I (GO:0042590)	1/78	0.3187868	0.3493293	0	0	2.654304	3.034488	CHUK
GO_Biological_Process_2021	negative regulation of NF-kappaB transcription factor activity (GO:0032088)	1/79	0.3221378	0.3524737	0	0	2.620143	2.968034	CHUK
GO_Biological_Process_2021	regulation of ion transport (GO:0043269)	1/79	0.3221378	0.3524737	0	0	2.620143	2.968034	HFE
GO_Biological_Process_2021	negative regulation of cellular component organization (GO:0051129)	1/80	0.3254725	0.3550609	0	0	2.586846	2.903676	APOC3
GO_Biological_Process_2021	negative regulation of cellular response to growth factor stimulus (GO:0090288)	1/80	0.3254725	0.3550609	0	0	2.586846	2.903676	PPARG
GO_Biological_Process_2021	response to interferon-gamma (GO:0034341)	1/80	0.3254725	0.3550609	0	0	2.586846	2.903676	TLR4
GO_Biological_Process_2021	skin development (GO:0043588)	1/80	0.3254725	0.3550609	0	0	2.586846	2.903676	PDGFA
GO_Biological_Process_2021	phospholipase C-activating G protein-coupled receptor signaling pathway (GO:0007200)	1/81	0.328791	0.3581473	0	0	2.554381	2.841323	AGTR1
GO_Biological_Process_2021	positive regulation of cellular amide metabolic process (GO:0034250)	1/81	0.328791	0.3581473	0	0	2.554381	2.841323	IL6
GO_Biological_Process_2021	peptide metabolic process (GO:0006518)	1/83	0.3353795	0.3647812	0	0	2.491828	2.722304	CPN1
GO_Biological_Process_2021	regulation of Notch signaling pathway (GO:0008593)	1/83	0.3353795	0.3647812	0	0	2.491828	2.722304	SREBF2
GO_Biological_Process_2021	B cell activation (GO:0042113)	1/85	0.3419039	0.3716016	0	0	2.432253	2.610356	KLF6
GO_Biological_Process_2021	negative regulation of cellular amide metabolic process (GO:0034249)	1/86	0.3451424	0.3740107	0	0	2.403517	2.556858	APOE
GO_Biological_Process_2021	negative regulation of phosphorylation (GO:0042326)	1/86	0.3451424	0.3740107	0	0	2.403517	2.556858	PPARA
GO_Biological_Process_2021	regulation of neuron death (GO:1901214)	1/86	0.3451424	0.3740107	0	0	2.403517	2.556858	PCSK9
GO_Biological_Process_2021	response to interleukin-1 (GO:0070555)	1/86	0.3451424	0.3740107	0	0	2.403517	2.556858	IL1B
GO_Biological_Process_2021	ERAD pathway (GO:0036503)	1/87	0.348365	0.3769449	0	0	2.37545	2.504922	ERLIN1
GO_Biological_Process_2021	sodium ion transmembrane transport (GO:0035725)	1/87	0.348365	0.3769449	0	0	2.37545	2.504922	SCN2A
GO_Biological_Process_2021	RNA splicing, via transesterification reactions with bulged adenosine as nucleophile (GO:0000377)	2/251	0.3488633	0.3772052	0	0	1.644327	1.7316	CWF19L1;SUGP1
GO_Biological_Process_2021	positive regulation of neuron projection development (GO:0010976)	1/88	0.351572	0.3798534	0	0	2.348027	2.454488	APOE
GO_Biological_Process_2021	regulation of canonical Wnt signaling pathway (GO:0060828)	2/253	0.3524173	0.380486	0	0	1.631059	1.701095	TCF7L2;APOE
GO_Biological_Process_2021	regulation of cysteine-type endopeptidase activity involved in apoptotic process (GO:0043281)	1/89	0.3547633	0.3824547	0	0	2.321228	2.405499	TNFSF10
GO_Biological_Process_2021	collagen fibril organization (GO:0030199)	1/89	0.3547633	0.3824547	0	0	2.321228	2.405499	COL13A1
GO_Biological_Process_2021	cellular amino acid catabolic process (GO:0009063)	1/90	0.3579391	0.3847451	0	0	2.295031	2.357897	IDO2
GO_Biological_Process_2021	negative regulation of translation (GO:0017148)	1/90	0.3579391	0.3847451	0	0	2.295031	2.357897	FTO
GO_Biological_Process_2021	sodium ion transport (GO:0006814)	1/90	0.3579391	0.3847451	0	0	2.295031	2.357897	SCN2A
GO_Biological_Process_2021	mitochondrial respiratory chain complex assembly (GO:0033108)	1/90	0.3579391	0.3847451	0	0	2.295031	2.357897	SAMM50
GO_Biological_Process_2021	regulation of actin cytoskeleton organization (GO:0032956)	1/91	0.3610994	0.387573	0	0	2.269416	2.311631	PDGFA
GO_Biological_Process_2021	positive regulation of supramolecular fiber organization (GO:1902905)	1/91	0.3610994	0.387573	0	0	2.269416	2.311631	APOE
GO_Biological_Process_2021	cellular response to fibroblast growth factor stimulus (GO:0044344)	1/92	0.3642443	0.3900905	0	0	2.244364	2.266651	KLB
GO_Biological_Process_2021	positive regulation of transmembrane receptor protein serine/threonine kinase signaling pathway (GO:0090100)	1/92	0.3642443	0.3900905	0	0	2.244364	2.266651	HFE
GO_Biological_Process_2021	Wnt signaling pathway (GO:0016055)	1/92	0.3642443	0.3900905	0	0	2.244364	2.266651	TCF7L2
GO_Biological_Process_2021	regulation of epithelial cell proliferation (GO:0050678)	1/93	0.3673739	0.3928674	0	0	2.219857	2.222909	TCF7L2
GO_Biological_Process_2021	positive regulation of peptidyl-serine phosphorylation (GO:0033138)	1/93	0.3673739	0.3928674	0	0	2.219857	2.222909	IL6
GO_Biological_Process_2021	negative regulation of cellular protein metabolic process (GO:0032269)	1/94	0.3704883	0.3959086	0	0	2.195876	2.180359	APOE
GO_Biological_Process_2021	cellular transition metal ion homeostasis (GO:0046916)	1/96	0.3766715	0.4022225	0	0	2.14943	2.098665	HFE
GO_Biological_Process_2021	regulation of peptidyl-serine phosphorylation (GO:0033135)	1/98	0.3827946	0.4084631	0	0	2.1049	2.021244	IL6
GO_Biological_Process_2021	positive regulation of stress-activated MAPK cascade (GO:0032874)	1/99	0.3858338	0.4114062	0	0	2.083316	1.984043	IL1B
GO_Biological_Process_2021	cell-matrix adhesion (GO:0007160)	1/100	0.3888582	0.413727	0	0	2.062168	1.947801	COL13A1
GO_Biological_Process_2021	regulation of transforming growth factor beta receptor signaling pathway (GO:0017015)	1/100	0.3888582	0.413727	0	0	2.062168	1.947801	PPARA
GO_Biological_Process_2021	positive regulation of translation (GO:0045727)	1/100	0.3888582	0.413727	0	0	2.062168	1.947801	IL6
GO_Biological_Process_2021	mRNA splicing, via spliceosome (GO:0000398)	2/274	0.3893044	0.413901	0	0	1.503523	1.418414	CWF19L1;SUGP1
GO_Biological_Process_2021	cellular response to chemical stress (GO:0062197)	1/101	0.3918678	0.4160221	0	0	2.041443	1.912487	SOD2
GO_Biological_Process_2021	epithelial cell differentiation (GO:0030855)	1/101	0.3918678	0.4160221	0	0	2.041443	1.912487	PPARG
GO_Biological_Process_2021	calcium-mediated signaling (GO:0019722)	1/102	0.3948628	0.4182917	0	0	2.021129	1.878067	AGTR1
GO_Biological_Process_2021	intrinsic apoptotic signaling pathway (GO:0097193)	1/102	0.3948628	0.4182917	0	0	2.021129	1.878067	SCN2A
GO_Biological_Process_2021	positive regulation of vasculature development (GO:1904018)	1/102	0.3948628	0.4182917	0	0	2.021129	1.878067	IL1B
GO_Biological_Process_2021	regulation of cellular macromolecule biosynthetic process (GO:2000112)	3/468	0.4032496	0.4268673	0	0	1.32	1.198823	INSR;PDGFA;FADS1
GO_Biological_Process_2021	regulation of JNK cascade (GO:0046328)	1/105	0.4037604	0.4270991	0	0	1.96253	1.779884	IL1B
GO_Biological_Process_2021	positive regulation of programmed cell death (GO:0043068)	2/286	0.4099766	0.4333615	0	0	1.439114	1.283193	IL6;TNFSF10
GO_Biological_Process_2021	proteolysis (GO:0006508)	2/287	0.4116844	0.4348528	0	0	1.433991	1.272665	PCSK7;CPN1
GO_Biological_Process_2021	response to endoplasmic reticulum stress (GO:0034976)	1/110	0.4183028	0.4415251	0	0	1.872033	1.631569	PIK3R2
GO_Biological_Process_2021	neutrophil degranulation (GO:0043312)	3/481	0.4203461	0.4433622	0	0	1.283242	1.112156	CRACR2A;SERPINA1;RETN
GO_Biological_Process_2021	regulation of cytoskeleton organization (GO:0051493)	1/112	0.424021	0.4469163	0	0	1.838116	1.577053	PDGFA
GO_Biological_Process_2021	neutrophil activation involved in immune response (GO:0002283)	3/485	0.425576	0.4482325	0	0	1.27233	1.086967	CRACR2A;SERPINA1;RETN
GO_Biological_Process_2021	negative regulation of cell motility (GO:2000146)	1/114	0.4296835	0.4522334	0	0	1.805401	1.525034	ADIPOQ
GO_Biological_Process_2021	calcium ion transport (GO:0006816)	1/115	0.4324941	0.4542119	0	0	1.789474	1.499913	CRACR2A
GO_Biological_Process_2021	cellular response to lectin (GO:1990858)	1/115	0.4324941	0.4542119	0	0	1.789474	1.499913	CHUK
GO_Biological_Process_2021	stimulatory C-type lectin receptor signaling pathway (GO:0002223)	1/115	0.4324941	0.4542119	0	0	1.789474	1.499913	CHUK
GO_Biological_Process_2021	mRNA processing (GO:0006397)	2/300	0.4336636	0.4551136	0	0	1.370526	1.145055	CWF19L1;SUGP1
GO_Biological_Process_2021	regulation of protein-containing complex assembly (GO:0043254)	1/116	0.4352909	0.4558411	0	0	1.773823	1.475361	APOE
GO_Biological_Process_2021	positive regulation of angiogenesis (GO:0045766)	1/116	0.4352909	0.4558411	0	0	1.773823	1.475361	IL1B
GO_Biological_Process_2021	tumor necrosis factor-mediated signaling pathway (GO:0033209)	1/116	0.4352909	0.4558411	0	0	1.773823	1.475361	CHUK
GO_Biological_Process_2021	innate immune response activating cell surface receptor signaling pathway (GO:0002220)	1/119	0.4435999	0.4642103	0	0	1.728464	1.404951	CHUK
GO_Biological_Process_2021	cytoskeleton organization (GO:0007010)	1/120	0.4463426	0.4667468	0	0	1.713853	1.382511	APOE
GO_Biological_Process_2021	cellular response to interferon-gamma (GO:0071346)	1/121	0.4490719	0.4692657	0	0	1.699485	1.36056	TLR4
GO_Biological_Process_2021	epithelium development (GO:0060429)	1/122	0.4517878	0.471767	0	0	1.685354	1.339086	PPARG
GO_Biological_Process_2021	regulation of anatomical structure morphogenesis (GO:0022603)	1/123	0.4544906	0.4735759	0	0	1.671455	1.318073	IL6
GO_Biological_Process_2021	cellular response to organic substance (GO:0071310)	1/123	0.4544906	0.4735759	0	0	1.671455	1.318073	IL1B
GO_Biological_Process_2021	positive regulation of epithelial cell proliferation (GO:0050679)	1/123	0.4544906	0.4735759	0	0	1.671455	1.318073	TCF7L2
GO_Biological_Process_2021	non-canonical Wnt signaling pathway (GO:0035567)	1/124	0.4571801	0.4760396	0	0	1.657782	1.29751	TCF7L2
GO_Biological_Process_2021	regulation of phosphorylation (GO:0042325)	1/125	0.4598565	0.4784861	0	0	1.64433	1.277383	GCKR
GO_Biological_Process_2021	negative regulation of cell growth (GO:0030308)	1/126	0.4625198	0.4802334	0	0	1.631093	1.25768	ENPP1
GO_Biological_Process_2021	negative regulation of growth (GO:0045926)	1/126	0.4625198	0.4802334	0	0	1.631093	1.25768	ENPP1
GO_Biological_Process_2021	synapse organization (GO:0050808)	1/126	0.4625198	0.4802334	0	0	1.631093	1.25768	PTPRD
GO_Biological_Process_2021	transcription by RNA polymerase II (GO:0006366)	2/320	0.4666136	0.4841405	0	0	1.283019	0.977986	PPARG;PPARA
GO_Biological_Process_2021	negative regulation of gene expression (GO:0010629)	2/322	0.4698475	0.4871506	0	0	1.27487	0.9629693	ABCC2;APOE
GO_Biological_Process_2021	regulation of response to external stimulus (GO:0032101)	1/130	0.4730438	0.4901176	0	0	1.580197	1.182883	AGTR1
GO_Biological_Process_2021	cellular response to hypoxia (GO:0071456)	1/131	0.4756428	0.4924619	0	0	1.567962	1.165134	SCN2A
GO_Biological_Process_2021	RNA metabolic process (GO:0016070)	1/133	0.4808028	0.4971012	0	0	1.544049	1.130704	FTO
GO_Biological_Process_2021	transmembrane receptor protein serine/threonine kinase signaling pathway (GO:0007178)	1/133	0.4808028	0.4971012	0	0	1.544049	1.130704	HFE
GO_Biological_Process_2021	positive regulation of peptidyl-tyrosine phosphorylation (GO:0050731)	1/134	0.4833638	0.4993964	0	0	1.532362	1.114005	IL6
GO_Biological_Process_2021	protein localization to plasma membrane (GO:0072659)	1/136	0.4884486	0.5039385	0	0	1.509507	1.081594	ADIPOQ
GO_Biological_Process_2021	organic substance transport (GO:0071702)	1/136	0.4884486	0.5039385	0	0	1.509507	1.081594	APOA5
GO_Biological_Process_2021	regulation of apoptotic process (GO:0042981)	4/742	0.4952201	0.510565	0	0	1.104999	0.7765413	GCLC;IL6;TNFSF10;PCSK9
GO_Biological_Process_2021	protein dephosphorylation (GO:0006470)	1/139	0.4959829	0.5109916	0	0	1.476468	1.03532	PTPRD
GO_Biological_Process_2021	neuron projection morphogenesis (GO:0048812)	1/140	0.4984699	0.512832	0	0	1.465772	1.020488	PLPPR4
GO_Biological_Process_2021	protein localization to cell periphery (GO:1990778)	1/140	0.4984699	0.512832	0	0	1.465772	1.020488	ADIPOQ
GO_Biological_Process_2021	regulation of small GTPase mediated signal transduction (GO:0051056)	1/141	0.5009447	0.5150162	0	0	1.455228	1.00594	PIK3R2
GO_Biological_Process_2021	Ras protein signal transduction (GO:0007265)	1/142	0.5034074	0.5168222	0	0	1.444834	0.9916699	AGTR1
GO_Biological_Process_2021	protein localization to organelle (GO:0033365)	1/142	0.5034074	0.5168222	0	0	1.444834	0.9916699	TOR1B
GO_Biological_Process_2021	nitrogen compound transport (GO:0071705)	1/143	0.5058581	0.5189743	0	0	1.434587	0.9776695	ABCC2
GO_Biological_Process_2021	regulation of mRNA stability (GO:0043488)	1/146	0.5131386	0.5260749	0	0	1.404692	0.9372238	FTO
GO_Biological_Process_2021	positive regulation of cytosolic calcium ion concentration (GO:0007204)	1/147	0.5155418	0.5281688	0	0	1.395001	0.9242395	AGTR1
GO_Biological_Process_2021	regulation of cytosolic calcium ion concentration (GO:0051480)	1/148	0.5179332	0.5302477	0	0	1.385441	0.9114939	AGTR1
GO_Biological_Process_2021	brain development (GO:0007420)	1/150	0.522681	0.5339882	0	0	1.366706	0.8866967	PBX4
GO_Biological_Process_2021	regulation of cytokine production (GO:0001817)	1/150	0.522681	0.5339882	0	0	1.366706	0.8866967	IL6
GO_Biological_Process_2021	cellular response to organic cyclic compound (GO:0071407)	1/150	0.522681	0.5339882	0	0	1.366706	0.8866967	IL1B
GO_Biological_Process_2021	actin filament organization (GO:0007015)	1/152	0.5273826	0.5384157	0	0	1.348467	0.8627885	LCP1
GO_Biological_Process_2021	regulation of cell differentiation (GO:0045595)	1/156	0.5366486	0.5471125	0	0	1.313402	0.8174769	FADS1
GO_Biological_Process_2021	peptidyl-serine phosphorylation (GO:0018105)	1/156	0.5366486	0.5471125	0	0	1.313402	0.8174769	CHUK
GO_Biological_Process_2021	cellular response to growth factor stimulus (GO:0071363)	1/158	0.5412139	0.5513829	0	0	1.296539	0.7959983	ZPR1
GO_Biological_Process_2021	protein autophosphorylation (GO:0046777)	1/159	0.5434799	0.5533064	0	0	1.288268	0.7855378	INSR
GO_Biological_Process_2021	heart development (GO:0007507)	1/164	0.5546445	0.5642805	0	0	1.248435	0.7358622	INSR
GO_Biological_Process_2021	regulation of neuron projection development (GO:0010975)	1/165	0.5568448	0.5661255	0	0	1.240759	0.7264258	APOE
GO_Biological_Process_2021	negative regulation of programmed cell death (GO:0043069)	2/381	0.5597838	0.5687186	0	0	1.073164	0.6226548	GCLC;IL6
GO_Biological_Process_2021	peptidyl-serine modification (GO:0018209)	1/169	0.5655388	0.574167	0	0	1.210972	0.6902254	CHUK
GO_Biological_Process_2021	cell-cell adhesion via plasma-membrane adhesion molecules (GO:0098742)	1/170	0.5676858	0.5759474	0	0	1.203746	0.6815452	PTPRD
GO_Biological_Process_2021	cation transport (GO:0006812)	1/174	0.5761693	0.5841495	0	0	1.175675	0.6482127	SCN2A
GO_Biological_Process_2021	mitochondrion organization (GO:0007005)	1/175	0.5782643	0.5858678	0	0	1.168859	0.6402124	SAMM50
GO_Biological_Process_2021	regulation of translation (GO:0006417)	1/178	0.584488	0.5917637	0	0	1.148873	0.6169667	IL6
GO_Biological_Process_2021	endoplasmic reticulum to Golgi vesicle-mediated transport (GO:0006888)	1/185	0.5986585	0.6056918	0	0	1.104774	0.5668195	SERPINA1
GO_Biological_Process_2021	cellular response to tumor necrosis factor (GO:0071356)	1/194	0.616177	0.6229856	0	0	1.052775	0.5097758	CHUK
GO_Biological_Process_2021	protein localization to membrane (GO:0072657)	1/195	0.6180761	0.6244744	0	0	1.047295	0.5038994	ADIPOQ
GO_Biological_Process_2021	regulation of nucleic acid-templated transcription (GO:1903506)	2/430	0.6259524	0.6319961	0	0	0.9479167	0.4440809	INSR;FADS1
GO_Biological_Process_2021	regulation of macromolecule metabolic process (GO:0060255)	1/200	0.6274332	0.6330546	0	0	1.020722	0.475777	APOE
GO_Biological_Process_2021	regulation of intracellular signal transduction (GO:1902531)	2/437	0.6347596	0.6400055	0	0	0.9323276	0.4237512	IL1B;PIK3R2
GO_Biological_Process_2021	axonogenesis (GO:0007409)	1/240	0.6945612	0.6998194	0	0	0.8481646	0.3091348	PLPPR4
GO_Biological_Process_2021	protein deubiquitination (GO:0016579)	1/267	0.7329539	0.7379948	0	0	0.7610263	0.23643	ADRB2
GO_Biological_Process_2021	protein modification by small protein removal (GO:0070646)	1/276	0.7446578	0.749264	0	0	0.7357826	0.2169311	ADRB2
GO_Biological_Process_2021	DNA metabolic process (GO:0006259)	1/277	0.7459265	0.750025	0	0	0.7330793	0.2148862	TCF7L2
GO_Biological_Process_2021	plasma membrane bounded cell projection assembly (GO:0120031)	1/278	0.7471889	0.7507787	0	0	0.7303956	0.2128645	PARVB
GO_Biological_Process_2021	regulation of cell cycle (GO:0051726)	1/296	0.7688798	0.7720439	0	0	0.6852001	0.1800847	TCF7L2
GO_Biological_Process_2021	DNA repair (GO:0006281)	1/298	0.7711731	0.7738159	0	0	0.6805165	0.176827	FTO
GO_Biological_Process_2021	chemical synaptic transmission (GO:0007268)	1/306	0.7801233	0.7822607	0	0	0.6623965	0.1644752	APOE
GO_Biological_Process_2021	cellular macromolecule biosynthetic process (GO:0034645)	1/314	0.7887269	0.7903465	0	0	0.6452027	0.1531293	APOE
GO_Biological_Process_2021	proteasome-mediated ubiquitin-dependent protein catabolic process (GO:0043161)	1/321	0.7959812	0.7970701	0	0	0.6308634	0.1439502	ERLIN1
GO_Biological_Process_2021	intracellular protein transport (GO:0006886)	1/336	0.8107061	0.8112603	0	0	0.6021542	0.1263618	GCKR
GO_Biological_Process_2021	supramolecular fiber organization (GO:0097435)	1/351	0.8243784	0.8243784	0	0	0.5759057	0.1112222	COL13A1
KEGG_2021_Human	Adipocytokine signaling pathway	8/69	1.624773e-09	2.201947e-07	0	0	28.9122	585.1222	CHUK;IRS1;ADIPOQ;SLC2A1;LEPR;ACSL4;PPARA;ADIPOR2
KEGG_2021_Human	PPAR signaling pathway	8/74	2.87057e-09	2.201947e-07	0	0	26.71515	525.4538	FADS2;ADIPOQ;APOC3;ACSL4;PPARG;PPARA;APOA5;SLC27A5
KEGG_2021_Human	Non-alcoholic fatty liver disease	10/155	4.557724e-09	2.201947e-07	0	0	15.48354	297.3838	IL6;IRS1;INSR;IL1B;ADIPOQ;LEPR;PIK3R2;PPARG;PPARA;ADIPOR2
KEGG_2021_Human	Cholesterol metabolism	7/50	4.58739e-09	2.201947e-07	0	0	35.52594	682.0964	APOH;APOC1;PCSK9;APOC3;APOE;APOB;LIPA
KEGG_2021_Human	Insulin resistance	8/108	5.851092e-08	2.246819e-06	0	0	17.60178	293.1409	IL6;PPP1R3B;IRS1;INSR;SLC2A1;PIK3R2;PPARA;SLC27A5
KEGG_2021_Human	Regulation of lipolysis in adipocytes	6/55	2.830926e-07	9.058962e-06	0	0	26.42369	398.403	ADRB3;IRS1;INSR;PIK3R2;ADRB2;PNPLA2
KEGG_2021_Human	Longevity regulating pathway	7/102	6.894561e-07	1.89108e-05	0	0	16.03806	227.5377	IRS1;INSR;ADIPOQ;PIK3R2;PPARG;SOD2;ADIPOR2
KEGG_2021_Human	Lipid and atherosclerosis	9/215	1.115185e-06	2.676445e-05	0	0	9.668594	132.5225	IL6;CHUK;IL1B;TNFSF10;PIK3R2;PPARG;APOB;SOD2;TLR4
KEGG_2021_Human	AMPK signaling pathway	7/120	2.067374e-06	4.410398e-05	0	0	13.47107	176.3259	IRS1;INSR;ADIPOQ;LEPR;PIK3R2;PPARG;ADIPOR2
KEGG_2021_Human	FoxO signaling pathway	7/131	3.712362e-06	7.127735e-05	0	0	12.26923	153.4125	IL6;CHUK;IRS1;INSR;TNFSF10;PIK3R2;SOD2
KEGG_2021_Human	Type II diabetes mellitus	4/46	7.552716e-05	0.001318292	0	0	20.12158	190.9743	IRS1;INSR;ADIPOQ;PIK3R2
KEGG_2021_Human	Chagas disease	5/102	0.0001457936	0.002332698	0	0	10.97716	96.96479	IL6;CHUK;IL1B;PIK3R2;TLR4
KEGG_2021_Human	Toll-like receptor signaling pathway	5/104	0.0001597347	0.002359158	0	0	10.75432	94.0142	IL6;CHUK;IL1B;PIK3R2;TLR4
KEGG_2021_Human	HIF-1 signaling pathway	5/109	0.0001990523	0.002597831	0	0	10.2347	87.21951	IL6;INSR;SLC2A1;PIK3R2;TLR4
KEGG_2021_Human	Influenza A	6/172	0.0002029556	0.002597831	0	0	7.753798	65.92685	IL6;CHUK;IL1B;TNFSF10;PIK3R2;TLR4
KEGG_2021_Human	Glycerolipid metabolism	4/61	0.0002283366	0.002740039	0	0	14.81523	124.2211	GPAM;PNPLA3;LPIN1;PNPLA2
KEGG_2021_Human	Diabetic cardiomyopathy	6/203	0.0004924356	0.005561626	0	0	6.523394	49.68313	IRS1;INSR;AGTR1;SLC2A1;PIK3R2;PPARA
KEGG_2021_Human	Yersinia infection	5/137	0.0005714563	0.006095534	0	0	8.052297	60.1291	IL6;CHUK;IL1B;PIK3R2;TLR4
KEGG_2021_Human	Measles	5/139	0.0006103534	0.006167782	0	0	7.931311	58.70338	IL6;CHUK;IL1B;PIK3R2;TLR4
KEGG_2021_Human	African trypanosomiasis	3/37	0.0007854586	0.007181336	0	0	18.45325	131.9268	IL6;IL1B;IDO2
KEGG_2021_Human	Aldosterone-regulated sodium reabsorption	3/37	0.0007854586	0.007181336	0	0	18.45325	131.9268	IRS1;INSR;PIK3R2
KEGG_2021_Human	mTOR signaling pathway	5/154	0.0009687086	0.008254354	0	0	7.127445	49.46124	CHUK;IRS1;INSR;PIK3R2;LPIN1
KEGG_2021_Human	Coronavirus disease	6/232	0.0009888028	0.008254354	0	0	5.677953	39.28585	IL6;CHUK;IL1B;AGTR1;PIK3R2;TLR4
KEGG_2021_Human	Ferroptosis	3/41	0.00106244	0.008499518	0	0	16.50748	113.0298	GCLC;ACSL4;GCLM
KEGG_2021_Human	JAK-STAT signaling pathway	5/162	0.00121409	0.009324207	0	0	6.761523	45.39525	IL6;LEPR;PDGFA;PIK3R2;IFNL3
KEGG_2021_Human	Prostate cancer	4/97	0.00132538	0.009405518	0	0	9.06383	60.05745	TCF7L2;CHUK;PDGFA;PIK3R2
KEGG_2021_Human	Glycerophospholipid metabolism	4/98	0.001376642	0.009405518	0	0	8.966953	59.07526	GPAM;MBOAT7;PEMT;LPIN1
KEGG_2021_Human	cGMP-PKG signaling pathway	5/167	0.001389143	0.009405518	0	0	6.551175	43.10063	ADRB3;IRS1;INSR;AGTR1;ADRB2
KEGG_2021_Human	Salmonella infection	6/249	0.001420625	0.009405518	0	0	5.276167	34.59403	TCF7L2;IL6;CHUK;IL1B;TNFSF10;TLR4
KEGG_2021_Human	AGE-RAGE signaling pathway in diabetic complications	4/100	0.001483293	0.009493078	0	0	8.779255	57.18359	IL6;IL1B;AGTR1;PIK3R2
KEGG_2021_Human	Amoebiasis	4/102	0.001595575	0.009882273	0	0	8.599218	55.38345	IL6;IL1B;PIK3R2;TLR4
KEGG_2021_Human	C-type lectin receptor signaling pathway	4/104	0.001713642	0.01028185	0	0	8.426383	53.66877	IL6;CHUK;IL1B;PIK3R2
KEGG_2021_Human	PI3K-Akt signaling pathway	7/354	0.001789008	0.01040877	0	0	4.334959	27.42336	IL6;CHUK;IRS1;INSR;PDGFA;PIK3R2;TLR4
KEGG_2021_Human	Malaria	3/50	0.001892224	0.0106855	0	0	13.34043	83.6445	IL6;IL1B;TLR4
KEGG_2021_Human	TNF signaling pathway	4/112	0.002246809	0.01205348	0	0	7.799054	47.56054	IL6;CHUK;IL1B;PIK3R2
KEGG_2021_Human	Alzheimer disease	7/369	0.002260028	0.01205348	0	0	4.152146	25.29645	IL6;CHUK;IRS1;INSR;IL1B;PIK3R2;APOE
KEGG_2021_Human	Legionellosis	3/57	0.002755824	0.01430049	0	0	11.60702	68.41221	IL6;IL1B;TLR4
KEGG_2021_Human	Pathogenic Escherichia coli infection	5/197	0.002855143	0.01442598	0	0	5.519153	32.3347	IL6;CHUK;IL1B;TNFSF10;TLR4
KEGG_2021_Human	Cytokine-cytokine receptor interaction	6/295	0.003314736	0.0163187	0	0	4.425982	25.2696	IL1RN;IL6;IL1B;LEPR;TNFSF10;IFNL3
KEGG_2021_Human	Osteoclast differentiation	4/127	0.00353607	0.01697314	0	0	6.842761	38.6256	CHUK;IL1B;PIK3R2;PPARG
KEGG_2021_Human	Cytosolic DNA-sensing pathway	3/63	0.003661807	0.01714797	0	0	10.44316	58.58401	IL6;CHUK;IL1B
KEGG_2021_Human	Inflammatory bowel disease	3/65	0.0039995	0.01828343	0	0	10.10526	55.79708	IL6;IL1B;TLR4
KEGG_2021_Human	Steroid biosynthesis	2/20	0.004263111	0.01900607	0	0	23.01389	125.6042	LIPA;FDFT1
KEGG_2021_Human	Acute myeloid leukemia	3/67	0.004355557	0.01900607	0	0	9.788487	53.21318	TCF7L2;CHUK;PIK3R2
KEGG_2021_Human	Pathways in cancer	8/531	0.00456494	0.01932364	0	0	3.293648	17.75062	TCF7L2;IL6;CHUK;AGTR1;SLC2A1;PDGFA;PIK3R2;PPARG
KEGG_2021_Human	Insulin signaling pathway	4/137	0.004630344	0.01932364	0	0	6.325068	33.99803	PPP1R3B;IRS1;INSR;PIK3R2
KEGG_2021_Human	Renin secretion	3/69	0.004730265	0.01932364	0	0	9.490909	50.81218	ADRB3;AGTR1;ADRB2
KEGG_2021_Human	Fluid shear stress and atherosclerosis	4/139	0.004873615	0.01949446	0	0	6.230733	33.17192	CHUK;IL1B;PDGFA;PIK3R2
KEGG_2021_Human	Thermogenesis	5/232	0.005702606	0.0223449	0	0	4.659893	24.07688	KLB;ADRB3;ACSL4;PPARG;PNPLA2
KEGG_2021_Human	Phospholipase D signaling pathway	4/148	0.00607479	0.0233128	0	0	5.838652	29.79819	INSR;AGTR1;PDGFA;PIK3R2
KEGG_2021_Human	Pertussis	3/76	0.006192464	0.0233128	0	0	8.577794	43.61313	IL6;IL1B;TLR4
KEGG_2021_Human	Chemical carcinogenesis	5/239	0.006450513	0.02381728	0	0	4.518886	22.79143	HSD11B1;ADRB3;PIK3R2;ADRB2;PPARA
KEGG_2021_Human	Biosynthesis of unsaturated fatty acids	2/27	0.007702147	0.02790212	0	0	16.56417	80.60548	FADS2;FADS1
KEGG_2021_Human	Hepatitis B	4/162	0.008310413	0.02954814	0	0	5.317533	25.47229	IL6;CHUK;PIK3R2;TLR4
KEGG_2021_Human	PD-L1 expression and PD-1 checkpoint pathway in cancer	3/89	0.009557154	0.03336316	0	0	7.276377	33.83854	CHUK;PIK3R2;TLR4
KEGG_2021_Human	Bile secretion	3/90	0.009852117	0.03377869	0	0	7.192377	33.22928	ABCC2;SLC2A1;SLC27A5
KEGG_2021_Human	Rheumatoid arthritis	3/93	0.01076866	0.03627339	0	0	6.951579	31.4984	IL6;IL1B;TLR4
KEGG_2021_Human	IL-17 signaling pathway	3/94	0.01108479	0.03669446	0	0	6.874841	30.95178	IL6;CHUK;IL1B
KEGG_2021_Human	NOD-like receptor signaling pathway	4/181	0.01212191	0.03944756	0	0	4.742157	20.92591	IL6;CHUK;IL1B;TLR4
KEGG_2021_Human	Thyroid cancer	2/37	0.01415828	0.04530649	0	0	11.8256	50.34695	TCF7L2;PPARG
KEGG_2021_Human	NF-kappa B signaling pathway	3/104	0.01454149	0.04576994	0	0	6.191037	26.19272	CHUK;IL1B;TLR4
KEGG_2021_Human	Kaposi sarcoma-associated herpesvirus infection	4/193	0.01502537	0.04653017	0	0	4.438365	18.63233	TCF7L2;IL6;CHUK;PIK3R2
KEGG_2021_Human	Th17 cell differentiation	3/107	0.01568436	0.04779995	0	0	6.011538	24.97849	IL6;CHUK;IL1B
KEGG_2021_Human	Graft-versus-host disease	2/42	0.01801667	0.05405002	0	0	10.34479	41.54942	IL6;IL1B
KEGG_2021_Human	Fat digestion and absorption	2/43	0.01883596	0.05479553	0	0	10.09197	40.08518	MTTP;APOB
KEGG_2021_Human	Fatty acid degradation	2/43	0.01883596	0.05479553	0	0	10.09197	40.08518	ADH1B;ACSL4
KEGG_2021_Human	Human T-cell leukemia virus 1 infection	4/219	0.02272922	0.06513447	0	0	3.896487	14.74471	IL6;CHUK;SLC2A1;PIK3R2
KEGG_2021_Human	Human cytomegalovirus infection	4/225	0.02479285	0.06955097	0	0	3.789545	14.0107	IL6;CHUK;IL1B;PIK3R2
KEGG_2021_Human	Cysteine and methionine metabolism	2/50	0.02499488	0.06955097	0	0	8.617188	31.78953	GCLC;GCLM
KEGG_2021_Human	Ras signaling pathway	4/232	0.02733957	0.07498854	0	0	3.671892	13.21668	CHUK;INSR;PDGFA;PIK3R2
KEGG_2021_Human	Calcium signaling pathway	4/240	0.03043556	0.08230461	0	0	3.545979	12.38307	ADRB3;AGTR1;PDGFA;ADRB2
KEGG_2021_Human	Glutathione metabolism	2/57	0.0318558	0.08419862	0	0	7.517803	25.91038	GCLC;GCLM
KEGG_2021_Human	Apoptosis	3/142	0.03268641	0.08419862	0	0	4.48989	15.359	CHUK;TNFSF10;PIK3R2
KEGG_2021_Human	Shigellosis	4/246	0.03288847	0.08419862	0	0	3.457007	11.80441	CHUK;IL1B;PIK3R2;TLR4
KEGG_2021_Human	Endometrial cancer	2/58	0.03289009	0.08419862	0	0	7.383185	25.2105	TCF7L2;PIK3R2
KEGG_2021_Human	Riboflavin metabolism	1/8	0.03854069	0.09736595	0	0	29.30044	95.40343	ENPP1
KEGG_2021_Human	Hepatitis C	3/157	0.0420309	0.1048043	0	0	4.049487	12.83424	CHUK;PIK3R2;PPARA
KEGG_2021_Human	Necroptosis	3/159	0.04336809	0.1067522	0	0	3.997166	12.54323	IL1B;TNFSF10;TLR4
KEGG_2021_Human	Renal cell carcinoma	2/69	0.04509795	0.1096051	0	0	6.1676	19.11289	SLC2A1;PIK3R2
KEGG_2021_Human	Central carbon metabolism in cancer	2/70	0.04627952	0.1110708	0	0	6.076593	18.67371	SLC2A1;PIK3R2
KEGG_2021_Human	Adherens junction	2/71	0.04747244	0.1125273	0	0	5.988225	18.24975	TCF7L2;INSR
KEGG_2021_Human	Melanoma	2/72	0.04867657	0.1139744	0	0	5.902381	17.84029	PDGFA;PIK3R2
KEGG_2021_Human	Glioma	2/75	0.05235489	0.1196708	0	0	5.658961	16.69229	PDGFA;PIK3R2
KEGG_2021_Human	Chronic myeloid leukemia	2/76	0.05360252	0.1196708	0	0	5.582207	16.33443	CHUK;PIK3R2
KEGG_2021_Human	Metabolism of xenobiotics by cytochrome P450	2/76	0.05360252	0.1196708	0	0	5.582207	16.33443	HSD11B1;ADH1B
KEGG_2021_Human	Pancreatic cancer	2/76	0.05360252	0.1196708	0	0	5.582207	16.33443	CHUK;PIK3R2
KEGG_2021_Human	Leishmaniasis	2/77	0.0548607	0.1210719	0	0	5.5075	15.98804	IL1B;TLR4
KEGG_2021_Human	MAPK signaling pathway	4/294	0.0565941	0.123478	0	0	2.87777	8.264524	CHUK;INSR;IL1B;PDGFA
KEGG_2021_Human	Tuberculosis	3/180	0.05866632	0.126561	0	0	3.519179	9.980004	IL6;IL1B;TLR4
KEGG_2021_Human	B cell receptor signaling pathway	2/81	0.05999625	0.127992	0	0	5.227584	14.70767	CHUK;PIK3R2
KEGG_2021_Human	Peroxisome	2/82	0.0613052	0.1293472	0	0	5.161979	14.41168	ACSL4;SOD2
KEGG_2021_Human	Colorectal cancer	2/86	0.0666375	0.1390696	0	0	4.915179	13.3127	TCF7L2;PIK3R2
KEGG_2021_Human	Transcriptional misregulation in cancer	3/192	0.06840339	0.1412199	0	0	3.293734	8.834892	IL6;PDGFA;PPARG
KEGG_2021_Human	Small cell lung cancer	2/92	0.07491196	0.1524964	0	0	4.586111	11.88464	CHUK;PIK3R2
KEGG_2021_Human	Focal adhesion	3/201	0.07615769	0.1524964	0	0	3.142584	8.091993	PDGFA;PIK3R2;PARVB
KEGG_2021_Human	Salivary secretion	2/93	0.07632171	0.1524964	0	0	4.535485	11.66889	ADRB3;ADRB2
KEGG_2021_Human	Epstein-Barr virus infection	3/202	0.07704246	0.1524964	0	0	3.126633	8.014807	IL6;CHUK;PIK3R2
KEGG_2021_Human	Primary bile acid biosynthesis	1/17	0.08014381	0.1570164	0	0	12.81314	32.33951	SLC27A5
KEGG_2021_Human	Choline metabolism in cancer	2/98	0.08349492	0.1570872	0	0	4.298177	10.67224	PDGFA;PIK3R2
KEGG_2021_Human	Inflammatory mediator regulation of TRP channels	2/98	0.08349492	0.1570872	0	0	4.298177	10.67224	IL1B;PIK3R2
KEGG_2021_Human	Rap1 signaling pathway	3/210	0.08428294	0.1570872	0	0	3.004577	7.432048	INSR;PDGFA;PIK3R2
KEGG_2021_Human	Fatty acid biosynthesis	1/18	0.08465493	0.1570872	0	0	12.05882	29.77531	ACSL4
KEGG_2021_Human	Hematopoietic cell lineage	2/99	0.08495367	0.1570872	0	0	4.253651	10.48801	IL6;IL1B
KEGG_2021_Human	Human immunodeficiency virus 1 infection	3/212	0.08613739	0.1570872	0	0	2.975523	7.295421	CHUK;PIK3R2;TLR4
KEGG_2021_Human	Viral protein interaction with cytokine and cytokine receptor	2/100	0.08642019	0.1570872	0	0	4.210034	10.30841	IL6;TNFSF10
KEGG_2021_Human	Neuroactive ligand-receptor interaction	4/341	0.0867252	0.1570872	0	0	2.470484	6.040361	ADRB3;AGTR1;LEPR;ADRB2
KEGG_2021_Human	cAMP signaling pathway	3/216	0.08989828	0.1613128	0	0	2.919051	7.032217	PIK3R2;ADRB2;PPARA
KEGG_2021_Human	T cell receptor signaling pathway	2/104	0.09236189	0.1641989	0	0	4.044118	9.633254	CHUK;PIK3R2
KEGG_2021_Human	One carbon pool by folate	1/20	0.09361159	0.1648938	0	0	10.78839	25.55339	MTHFR
KEGG_2021_Human	Glucagon signaling pathway	2/107	0.09689454	0.169125	0	0	3.927976	9.168415	SLC2A1;PPARA
KEGG_2021_Human	Pantothenate and CoA biosynthesis	1/21	0.09805733	0.1696127	0	0	10.24845	23.79899	ENPP1
KEGG_2021_Human	Toxoplasmosis	2/112	0.1045861	0.1792905	0	0	3.748485	8.46312	CHUK;TLR4
KEGG_2021_Human	Renin-angiotensin system	1/23	0.1068842	0.1816085	0	0	9.315839	20.83031	AGTR1
KEGG_2021_Human	Vitamin digestion and absorption	1/24	0.1112655	0.1873945	0	0	8.910354	19.56568	APOB
KEGG_2021_Human	Growth hormone synthesis, secretion and action	2/119	0.1156214	0.1897444	0	0	3.52297	7.600577	IRS1;PIK3R2
KEGG_2021_Human	Neurotrophin signaling pathway	2/119	0.1156214	0.1897444	0	0	3.52297	7.600577	IRS1;PIK3R2
KEGG_2021_Human	alpha-Linolenic acid metabolism	1/25	0.1156255	0.1897444	0	0	8.53866	18.4213	FADS2
KEGG_2021_Human	Thyroid hormone signaling pathway	2/121	0.1188275	0.1933464	0	0	3.46341	7.37735	SLC2A1;PIK3R2
KEGG_2021_Human	Natural killer cell mediated cytotoxicity	2/131	0.1351772	0.2181011	0	0	3.193314	6.390359	TNFSF10;PIK3R2
KEGG_2021_Human	Autophagy	2/137	0.1452174	0.2323478	0	0	3.050463	5.88594	IRS1;PIK3R2
KEGG_2021_Human	Prion disease	3/273	0.1501864	0.2383123	0	0	2.29614	4.353202	IL6;IL1B;PIK3R2
KEGG_2021_Human	Nicotinate and nicotinamide metabolism	1/35	0.1580779	0.2487783	0	0	6.024257	11.11275	ENPP1
KEGG_2021_Human	Starch and sucrose metabolism	1/36	0.1622105	0.2492581	0	0	5.851841	10.64368	ENPP1
KEGG_2021_Human	Tyrosine metabolism	1/36	0.1622105	0.2492581	0	0	5.851841	10.64368	ADH1B
KEGG_2021_Human	Breast cancer	2/147	0.1622774	0.2492581	0	0	2.838649	5.161936	TCF7L2;PIK3R2
KEGG_2021_Human	Gastric cancer	2/149	0.1657328	0.2525452	0	0	2.799745	5.032201	TCF7L2;PIK3R2
KEGG_2021_Human	Adrenergic signaling in cardiomyocytes	2/150	0.1674654	0.253176	0	0	2.780687	4.969028	AGTR1;ADRB2
KEGG_2021_Human	Cushing syndrome	2/155	0.176175	0.2642624	0	0	2.689134	4.669083	TCF7L2;AGTR1
KEGG_2021_Human	Cellular senescence	2/156	0.1779257	0.2648196	0	0	2.671537	4.612113	IL6;PIK3R2
KEGG_2021_Human	Tryptophan metabolism	1/42	0.1865881	0.2755762	0	0	4.993965	8.384128	IDO2
KEGG_2021_Human	Type I diabetes mellitus	1/43	0.1905822	0.2793266	0	0	4.874816	8.080845	IL1B
KEGG_2021_Human	MicroRNAs in cancer	3/310	0.1946673	0.2831524	0	0	2.015601	3.298457	IRS1;PDGFA;PIK3R2
KEGG_2021_Human	ABC transporters	1/45	0.1985122	0.2853224	0	0	4.652765	7.523076	ABCC2
KEGG_2021_Human	Hepatocellular carcinoma	2/168	0.1991312	0.2853224	0	0	2.476908	3.997212	TCF7L2;PIK3R2
KEGG_2021_Human	Carbohydrate digestion and absorption	1/47	0.2063654	0.2913394	0	0	4.450022	7.022611	PIK3R2
KEGG_2021_Human	Pyruvate metabolism	1/47	0.2063654	0.2913394	0	0	4.450022	7.022611	ADH1B
KEGG_2021_Human	Intestinal immune network for IgA production	1/48	0.2102633	0.2946756	0	0	4.355122	6.791353	IL6
KEGG_2021_Human	Human papillomavirus infection	3/331	0.2212309	0.3064319	0	0	1.884531	2.842907	TCF7L2;CHUK;PIK3R2
KEGG_2021_Human	Ovarian steroidogenesis	1/51	0.2218439	0.3064319	0	0	4.093196	6.163458	INSR
KEGG_2021_Human	Herpes simplex virus 1 infection	4/498	0.2279014	0.3125504	0	0	1.671806	2.472338	IL6;CHUK;IL1B;PIK3R2
KEGG_2021_Human	Neutrophil extracellular trap formation	2/189	0.2368716	0.3225486	0	0	2.196413	3.163355	PIK3R2;TLR4
KEGG_2021_Human	Pyrimidine metabolism	1/56	0.2407724	0.325331	0	0	3.72015	5.297133	ENPP1
KEGG_2021_Human	Chemokine signaling pathway	2/192	0.2423038	0.325331	0	0	2.161404	3.063925	CHUK;PIK3R2
KEGG_2021_Human	VEGF signaling pathway	1/59	0.2519101	0.3358801	0	0	3.527195	4.862885	PIK3R2
KEGG_2021_Human	Steroid hormone biosynthesis	1/61	0.2592451	0.3432763	0	0	3.409278	4.602462	HSD11B1
KEGG_2021_Human	Proteoglycans in cancer	2/205	0.2658953	0.3480934	0	0	2.021654	2.67799	PIK3R2;TLR4
KEGG_2021_Human	Basal cell carcinoma	1/63	0.266509	0.3480934	0	0	3.298969	4.362382	TCF7L2
KEGG_2021_Human	GnRH secretion	1/64	0.2701145	0.3504188	0	0	3.246441	4.249297	PIK3R2
KEGG_2021_Human	Cortisol synthesis and secretion	1/65	0.2737024	0.3526903	0	0	3.195554	4.140524	AGTR1
KEGG_2021_Human	Glycolysis / Gluconeogenesis	1/67	0.2808259	0.3586237	0	0	3.098407	3.935039	ADH1B
KEGG_2021_Human	Fc epsilon RI signaling pathway	1/68	0.2843617	0.3586237	0	0	3.052008	3.837925	PIK3R2
KEGG_2021_Human	Retinol metabolism	1/68	0.2843617	0.3586237	0	0	3.052008	3.837925	ADH1B
KEGG_2021_Human	Regulation of actin cytoskeleton	2/218	0.2894964	0.3586237	0	0	1.898727	2.353685	PDGFA;PIK3R2
KEGG_2021_Human	Epithelial cell signaling in Helicobacter pylori infection	1/70	0.2913818	0.3586237	0	0	2.963245	3.65404	CHUK
KEGG_2021_Human	Prolactin signaling pathway	1/70	0.2913818	0.3586237	0	0	2.963245	3.65404	PIK3R2
KEGG_2021_Human	RIG-I-like receptor signaling pathway	1/70	0.2913818	0.3586237	0	0	2.963245	3.65404	CHUK
KEGG_2021_Human	Non-small cell lung cancer	1/72	0.2983337	0.3648412	0	0	2.879483	3.482858	PIK3R2
KEGG_2021_Human	Arrhythmogenic right ventricular cardiomyopathy	1/77	0.3154194	0.3808838	0	0	2.689365	3.10313	TCF7L2
KEGG_2021_Human	Bacterial invasion of epithelial cells	1/77	0.3154194	0.3808838	0	0	2.689365	3.10313	PIK3R2
KEGG_2021_Human	Complement and coagulation cascades	1/85	0.3419039	0.4065481	0	0	2.432253	2.610356	SERPINA1
KEGG_2021_Human	ErbB signaling pathway	1/85	0.3419039	0.4065481	0	0	2.432253	2.610356	PIK3R2
KEGG_2021_Human	Taste transduction	1/86	0.3451424	0.4065481	0	0	2.403517	2.556858	SCN2A
KEGG_2021_Human	Insulin secretion	1/86	0.3451424	0.4065481	0	0	2.403517	2.556858	SLC2A1
KEGG_2021_Human	Gap junction	1/88	0.351572	0.4115965	0	0	2.348027	2.454488	PDGFA
KEGG_2021_Human	Hypertrophic cardiomyopathy	1/90	0.3579391	0.416511	0	0	2.295031	2.357897	IL6
KEGG_2021_Human	Th1 and Th2 cell differentiation	1/92	0.3642443	0.4212947	0	0	2.244364	2.266651	CHUK
KEGG_2021_Human	Fc gamma R-mediated phagocytosis	1/97	0.3797405	0.4339892	0	0	2.126933	2.059439	PIK3R2
KEGG_2021_Human	Phosphatidylinositol signaling system	1/97	0.3797405	0.4339892	0	0	2.126933	2.059439	PIK3R2
KEGG_2021_Human	Aldosterone synthesis and secretion	1/98	0.3827946	0.4348909	0	0	2.1049	2.021244	AGTR1
KEGG_2021_Human	Progesterone-mediated oocyte maturation	1/100	0.3888582	0.439181	0	0	2.062168	1.947801	PIK3R2
KEGG_2021_Human	Melanogenesis	1/101	0.3918678	0.439992	0	0	2.041443	1.912487	TCF7L2
KEGG_2021_Human	Protein digestion and absorption	1/103	0.3978432	0.444104	0	0	2.001213	1.844513	COL13A1
KEGG_2021_Human	Drug metabolism	1/108	0.4125285	0.457835	0	0	1.907216	1.688745	ADH1B
KEGG_2021_Human	Cholinergic synapse	1/113	0.4268592	0.471017	0	0	1.821613	1.550741	PIK3R2
KEGG_2021_Human	Leukocyte transendothelial migration	1/114	0.4296835	0.4714242	0	0	1.805401	1.525034	PIK3R2
KEGG_2021_Human	Sphingolipid signaling pathway	1/119	0.4435999	0.4812609	0	0	1.728464	1.404951	PIK3R2
KEGG_2021_Human	Huntington disease	2/306	0.4436624	0.4812609	0	0	1.343065	1.091497	PPARG;SOD2
KEGG_2021_Human	Platelet activation	1/124	0.4571801	0.4931381	0	0	1.657782	1.29751	PIK3R2
KEGG_2021_Human	Lysosome	1/128	0.4678076	0.4990219	0	0	1.605244	1.219501	LIPA
KEGG_2021_Human	Purine metabolism	1/129	0.4704321	0.4990219	0	0	1.592622	1.201002	ENPP1
KEGG_2021_Human	Relaxin signaling pathway	1/129	0.4704321	0.4990219	0	0	1.592622	1.201002	PIK3R2
KEGG_2021_Human	Vascular smooth muscle contraction	1/133	0.4808028	0.5072205	0	0	1.544049	1.130704	AGTR1
KEGG_2021_Human	Apelin signaling pathway	1/137	0.4909723	0.512319	0	0	1.498332	1.065865	AGTR1
KEGG_2021_Human	Estrogen signaling pathway	1/137	0.4909723	0.512319	0	0	1.498332	1.065865	PIK3R2
KEGG_2021_Human	Signaling pathways regulating pluripotency of stem cells	1/143	0.5058581	0.5221761	0	0	1.434587	0.9776695	PIK3R2
KEGG_2021_Human	Spinocerebellar ataxia	1/143	0.5058581	0.5221761	0	0	1.434587	0.9776695	PIK3R2
KEGG_2021_Human	Phagosome	1/152	0.5273826	0.5414837	0	0	1.348467	0.8627885	TLR4
KEGG_2021_Human	Hippo signaling pathway	1/163	0.5524334	0.5641873	0	0	1.256205	0.7454599	TCF7L2
KEGG_2021_Human	Wnt signaling pathway	1/166	0.5590343	0.5679079	0	0	1.233177	0.7171473	TCF7L2
KEGG_2021_Human	Axon guidance	1/182	0.592645	0.5988833	0	0	1.123256	0.5876422	PIK3R2
KEGG_2021_Human	Viral carcinogenesis	1/203	0.6329382	0.636252	0	0	1.00541	0.4598568	PIK3R2
KEGG_2021_Human	Pathways of neurodegeneration	2/475	0.6797891	0.6797891	0	0	0.8557523	0.330297	IL6;IL1B
MSigDB_Hallmark_2020	Adipogenesis	10/200	5.208186e-08	1.874947e-06	0	0	11.78947	197.7148	SAMM50;CHUK;GPAM;UCP2;ADIPOQ;PEMT;PPARG;RETN;APOE;ADIPOR2
MSigDB_Hallmark_2020	Bile Acid Metabolism	5/112	0.0002259447	0.003452901	0	0	9.946237	83.50085	FADS2;GCLM;GC;SLC27A5;FADS1
MSigDB_Hallmark_2020	Xenobiotic Metabolism	6/200	0.0004551605	0.003452901	0	0	6.62528	50.98061	HSD11B1;GCKR;GCLC;ABCC2;PEMT;APOE
MSigDB_Hallmark_2020	KRAS Signaling Up	6/200	0.0004551605	0.003452901	0	0	6.62528	50.98061	HSD11B1;IL1B;RETN;LCP1;TRIB1;TRIB2
MSigDB_Hallmark_2020	Cholesterol Homeostasis	4/74	0.0004795695	0.003452901	0	0	12.05593	92.13889	FADS2;PPARG;SREBF2;FDFT1
MSigDB_Hallmark_2020	Apoptosis	5/161	0.00118114	0.007086843	0	0	6.805211	45.8758	IL6;IL1B;PLPPR4;TNFSF10;SOD2
MSigDB_Hallmark_2020	Reactive Oxygen Species Pathway	3/49	0.00178499	0.009179949	0	0	13.63112	86.2624	GCLC;SOD2;GCLM
MSigDB_Hallmark_2020	TNF-alpha Signaling via NF-kB	5/200	0.003046495	0.01096738	0	0	5.433416	31.47993	IL6;KLF6;IL1B;SOD2;TRIB1
MSigDB_Hallmark_2020	Complement	5/200	0.003046495	0.01096738	0	0	5.433416	31.47993	IL6;SERPINA1;APOC1;PCSK9;LIPA
MSigDB_Hallmark_2020	mTORC1 Signaling	5/200	0.003046495	0.01096738	0	0	5.433416	31.47993	FADS2;GCLC;SLC2A1;ADIPOR2;FADS1
MSigDB_Hallmark_2020	Coagulation	4/138	0.004750931	0.0155485	0	0	6.277548	33.58121	SERPINA1;APOC1;APOC3;CPN1
MSigDB_Hallmark_2020	IL-6/JAK/STAT3 Signaling	3/87	0.008982947	0.02694884	0	0	7.450376	35.10935	IL6;IL1B;LEPR
MSigDB_Hallmark_2020	Angiogenesis	2/36	0.01343542	0.0338111	0	0	12.17402	52.46833	APOH;PDGFA
MSigDB_Hallmark_2020	Pperoxisome	3/104	0.01454149	0.0338111	0	0	6.191037	26.19272	ACSL4;SOD2;FADS1
MSigDB_Hallmark_2020	Hypoxia	4/200	0.01690555	0.0338111	0	0	4.278333	17.45608	IL6;KLF6;NCAN;SLC2A1
MSigDB_Hallmark_2020	Interferon Gamma Response	4/200	0.01690555	0.0338111	0	0	4.278333	17.45608	IL6;TNFSF10;TOR1B;SOD2
MSigDB_Hallmark_2020	Inflammatory Response	4/200	0.01690555	0.0338111	0	0	4.278333	17.45608	IL6;KLF6;IL1B;TNFSF10
MSigDB_Hallmark_2020	heme Metabolism	4/200	0.01690555	0.0338111	0	0	4.278333	17.45608	GCLC;UCP2;SLC2A1;GCLM
MSigDB_Hallmark_2020	Apical Surface	2/44	0.01967072	0.03727084	0	0	9.85119	38.70162	PCSK9;ADIPOR2
MSigDB_Hallmark_2020	Fatty Acid Metabolism	3/158	0.04269684	0.07319458	0	0	4.023158	12.68755	ACSL4;PPARA;ADIPOR2
MSigDB_Hallmark_2020	UV Response Up	3/158	0.04269684	0.07319458	0	0	4.023158	12.68755	PTPRD;IL6;SOD2
MSigDB_Hallmark_2020	IL-2/STAT5 Signaling	3/199	0.07440193	0.1217486	0	0	3.174973	8.249448	KLF6;TNFSF10;ENPP1
MSigDB_Hallmark_2020	Androgen Response	2/100	0.08642019	0.1352664	0	0	4.210034	10.30841	MERTK;FADS1
MSigDB_Hallmark_2020	Notch Signaling	1/32	0.1455585	0.2183377	0	0	6.608247	12.73526	TCF7L2
MSigDB_Hallmark_2020	UV Response Dn	2/144	0.1571201	0.226253	0	0	2.899061	5.365422	IRS1;PPARG
MSigDB_Hallmark_2020	Estrogen Response Early	2/200	0.2568151	0.318805	0	0	2.073232	2.818349	SLC2A1;FDFT1
MSigDB_Hallmark_2020	Estrogen Response Late	2/200	0.2568151	0.318805	0	0	2.073232	2.818349	SERPINA1;FDFT1
MSigDB_Hallmark_2020	Glycolysis	2/200	0.2568151	0.318805	0	0	2.073232	2.818349	GCLC;MERTK
MSigDB_Hallmark_2020	Allograft Rejection	2/200	0.2568151	0.318805	0	0	2.073232	2.818349	IL6;IL1B
MSigDB_Hallmark_2020	PI3K/AKT/mTOR Signaling	1/105	0.4037604	0.4845125	0	0	1.96253	1.779884	SLC2A1
MSigDB_Hallmark_2020	Spermatogenesis	1/135	0.4859124	0.5642854	0	0	1.520849	1.097638	LPIN1
MSigDB_Hallmark_2020	Myogenesis	1/200	0.6274332	0.6274332	0	0	1.020722	0.475777	LPIN1
MSigDB_Hallmark_2020	Apical Junction	1/200	0.6274332	0.6274332	0	0	1.020722	0.475777	IRS1
MSigDB_Hallmark_2020	Epithelial Mesenchymal Transition	1/200	0.6274332	0.6274332	0	0	1.020722	0.475777	IL6
MSigDB_Hallmark_2020	p53 Pathway	1/200	0.6274332	0.6274332	0	0	1.020722	0.475777	PDGFA
MSigDB_Hallmark_2020	KRAS Signaling Dn	1/200	0.6274332	0.6274332	0	0	1.020722	0.475777	MTHFR
Reactome_2016	Metabolism Homo sapiens R-HSA-1430728	35/1908	1.622295e-12	5.970046e-10	0	0	5.34763	145.1731	ADH1B;NCAN;MTTP;SLC2A1;PIK3R2;ADIPOR2;HSD11B1;FADS2;UCP3;UCP2;ENPP1;APOE;APOB;GC;FADS1;FDFT1;GCKR;MBOAT7;ADIPOQ;MTHFR;APOC3;ACSL4;APOA5;SREBF2;GCLC;GPAM;PNPLA3;PEMT;PPARG;IDO2;GCLM;LPIN1;PPARA;SLC27A5;PNPLA2
Reactome_2016	Metabolism of lipids and lipoproteins Homo sapiens R-HSA-556833	21/659	6.446458e-12	1.186148e-09	0	0	8.234825	212.1908	MBOAT7;MTTP;APOC3;ACSL4;PIK3R2;APOA5;SREBF2;HSD11B1;FADS2;GPAM;PNPLA3;PEMT;PPARG;APOE;APOB;LPIN1;PPARA;SLC27A5;FADS1;FDFT1;PNPLA2
Reactome_2016	Chylomicron-mediated lipid transport Homo sapiens R-HSA-174800	5/17	1.504662e-08	1.845719e-06	0	0	89.1129	1605.112	MTTP;APOC3;APOE;APOB;APOA5
Reactome_2016	Lipoprotein metabolism Homo sapiens R-HSA-174824	5/34	6.334699e-07	5.827923e-05	0	0	36.84279	525.8222	MTTP;APOC3;APOE;APOB;APOA5
Reactome_2016	Fatty acid, triacylglycerol, and ketone body metabolism Homo sapiens R-HSA-535734	9/217	1.204312e-06	8.863735e-05	0	0	9.574654	130.4987	GPAM;ACSL4;PPARG;LPIN1;PPARA;APOA5;SREBF2;FADS1;FDFT1
Reactome_2016	Metabolism of vitamins and cofactors Homo sapiens R-HSA-196854	7/148	8.307468e-06	0.0005095247	0	0	10.78069	126.1163	SLC2A1;MTHFR;APOC3;ENPP1;APOE;APOB;GC
Reactome_2016	Glycerophospholipid biosynthesis Homo sapiens R-HSA-1483206	6/102	1.09271e-05	0.0005744531	0	0	13.45516	153.7153	GPAM;MBOAT7;PNPLA3;PEMT;LPIN1;PNPLA2
Reactome_2016	Phospholipid metabolism Homo sapiens R-HSA-1483257	7/161	1.439088e-05	0.0006563345	0	0	9.864136	109.9744	GPAM;MBOAT7;PNPLA3;PEMT;PIK3R2;LPIN1;PNPLA2
Reactome_2016	PPARA activates gene expression Homo sapiens R-HSA-1989781	6/113	1.963441e-05	0.0006563345	0	0	12.06522	130.7656	PPARG;PPARA;APOA5;SREBF2;FADS1;FDFT1
Reactome_2016	Regulation of lipid metabolism by Peroxisome proliferator-activated receptor alpha (PPARalpha) Homo sapiens R-HSA-400206	6/116	2.278828e-05	0.0006563345	0	0	11.73439	125.432	PPARG;PPARA;APOA5;SREBF2;FADS1;FDFT1
Reactome_2016	Lipid digestion, mobilization, and transport Homo sapiens R-HSA-73923	5/71	2.568699e-05	0.0006563345	0	0	16.15836	170.7862	MTTP;APOC3;APOE;APOB;APOA5
Reactome_2016	PI-3K cascade:FGFR1 Homo sapiens R-HSA-5654689	6/122	3.03198e-05	0.0006563345	0	0	11.12406	115.7315	KLB;CHUK;IRS1;INSR;PDGFA;PIK3R2
Reactome_2016	PI-3K cascade:FGFR3 Homo sapiens R-HSA-5654710	6/122	3.03198e-05	0.0006563345	0	0	11.12406	115.7315	KLB;CHUK;IRS1;INSR;PDGFA;PIK3R2
Reactome_2016	PI3K events in ERBB4 signaling Homo sapiens R-HSA-1250342	6/122	3.03198e-05	0.0006563345	0	0	11.12406	115.7315	KLB;CHUK;IRS1;INSR;PDGFA;PIK3R2
Reactome_2016	PIP3 activates AKT signaling Homo sapiens R-HSA-1257604	6/122	3.03198e-05	0.0006563345	0	0	11.12406	115.7315	KLB;CHUK;IRS1;INSR;PDGFA;PIK3R2
Reactome_2016	PI-3K cascade:FGFR4 Homo sapiens R-HSA-5654720	6/122	3.03198e-05	0.0006563345	0	0	11.12406	115.7315	KLB;CHUK;IRS1;INSR;PDGFA;PIK3R2
Reactome_2016	PI-3K cascade:FGFR2 Homo sapiens R-HSA-5654695	6/122	3.03198e-05	0.0006563345	0	0	11.12406	115.7315	KLB;CHUK;IRS1;INSR;PDGFA;PIK3R2
Reactome_2016	GAB1 signalosome Homo sapiens R-HSA-180292	6/125	3.477173e-05	0.0006734735	0	0	10.84198	111.3114	KLB;CHUK;IRS1;INSR;PDGFA;PIK3R2
Reactome_2016	PI3K/AKT activation Homo sapiens R-HSA-198203	6/125	3.477173e-05	0.0006734735	0	0	10.84198	111.3114	KLB;CHUK;IRS1;INSR;PDGFA;PIK3R2
Reactome_2016	Activation of gene expression by SREBF (SREBP) Homo sapiens R-HSA-2426168	4/42	5.258752e-05	0.0009583307	0	0	22.24412	219.172	GPAM;PPARA;SREBF2;FDFT1
Reactome_2016	PI5P, PP2A and IER3 Regulate PI3K/AKT Signaling Homo sapiens R-HSA-6811558	5/83	5.468735e-05	0.0009583307	0	0	13.66419	134.0986	KLB;IRS1;INSR;PDGFA;PIK3R2
Reactome_2016	PI3K/AKT Signaling in Cancer Homo sapiens R-HSA-2219528	5/86	6.484126e-05	0.001084617	0	0	13.15611	126.8719	KLB;CHUK;IRS1;PDGFA;PIK3R2
Reactome_2016	Negative regulation of the PI3K/AKT network Homo sapiens R-HSA-199418	5/90	8.057324e-05	0.001289172	0	0	12.53447	118.1542	KLB;IRS1;INSR;PDGFA;PIK3R2
Reactome_2016	Metabolism of fat-soluble vitamins Homo sapiens R-HSA-6806667	4/51	0.0001135147	0.001740558	0	0	17.97646	163.2906	APOC3;APOE;GC;APOB
Reactome_2016	Signaling by Interleukins Homo sapiens R-HSA-449147	9/392	0.000131801	0.00194011	0	0	5.153607	46.04345	KLB;IL1RN;IL6;CHUK;IRS1;IL1B;PDGFA;PIK3R2;IFNL3
Reactome_2016	Role of LAT2/NTAL/LAB on calcium mobilization Homo sapiens R-HSA-2730905	6/162	0.0001465436	0.002074155	0	0	8.255017	72.87684	KLB;CHUK;IRS1;INSR;PDGFA;PIK3R2
Reactome_2016	Regulation of cholesterol biosynthesis by SREBP (SREBF) Homo sapiens R-HSA-1655829	4/55	0.0001526173	0.002080117	0	0	16.5632	145.5504	GPAM;PPARA;SREBF2;FDFT1
Reactome_2016	Constitutive Signaling by Aberrant PI3K in Cancer Homo sapiens R-HSA-2219530	4/61	0.0002283366	0.002706874	0	0	14.81523	124.2211	KLB;IRS1;PDGFA;PIK3R2
Reactome_2016	IRS activation Homo sapiens R-HSA-74713	2/5	0.0002353803	0.002706874	0	0	138.1875	1154.461	IRS1;INSR
Reactome_2016	The fatty acid cycling model Homo sapiens R-HSA-167826	2/5	0.0002353803	0.002706874	0	0	138.1875	1154.461	UCP3;UCP2
Reactome_2016	The proton buffering model Homo sapiens R-HSA-167827	2/5	0.0002353803	0.002706874	0	0	138.1875	1154.461	UCP3;UCP2
Reactome_2016	Mitochondrial Uncoupling Proteins Homo sapiens R-HSA-166187	2/5	0.0002353803	0.002706874	0	0	138.1875	1154.461	UCP3;UCP2
Reactome_2016	Downstream signaling events of B Cell Receptor (BCR) Homo sapiens R-HSA-1168372	6/192	0.0003664523	0.004086498	0	0	6.913043	54.69353	KLB;CHUK;IRS1;INSR;PDGFA;PIK3R2
Reactome_2016	Acyl chain remodeling of DAG and TAG Homo sapiens R-HSA-1482883	2/7	0.0004911466	0.00531594	0	0	82.90417	631.6276	PNPLA3;PNPLA2
Reactome_2016	Transcriptional regulation of white adipocyte differentiation Homo sapiens R-HSA-381340	4/79	0.0006146428	0.00646253	0	0	11.24936	83.18306	ADIPOQ;PPARG;PPARA;SREBF2
Reactome_2016	AMPK inhibits chREBP transcriptional activation activity Homo sapiens R-HSA-163680	2/8	0.0006527715	0.00649243	0	0	69.08333	506.6767	ADIPOQ;ADIPOR2
Reactome_2016	Linoleic acid (LA) metabolism Homo sapiens R-HSA-2046105	2/8	0.0006527715	0.00649243	0	0	69.08333	506.6767	FADS2;FADS1
Reactome_2016	Adrenoceptors Homo sapiens R-HSA-390696	2/9	0.0008365989	0.0081018	0	0	59.21131	419.5812	ADRB3;ADRB2
Reactome_2016	Signaling by the B Cell Receptor (BCR) Homo sapiens R-HSA-983705	6/233	0.001010979	0.009539495	0	0	5.652653	38.98542	KLB;CHUK;IRS1;INSR;PDGFA;PIK3R2
Reactome_2016	Signal attenuation Homo sapiens R-HSA-74749	2/10	0.001042412	0.00959019	0	0	51.80729	355.7202	IRS1;INSR
Reactome_2016	Retinoid metabolism and transport Homo sapiens R-HSA-975634	3/42	0.001140121	0.01023328	0	0	16.0834	108.9911	APOC3;APOE;APOB
Reactome_2016	Interleukin-1 signaling Homo sapiens R-HSA-446652	3/44	0.00130603	0.01144331	0	0	15.2973	101.5858	IL1RN;CHUK;IL1B
Reactome_2016	alpha-linolenic (omega3) and linoleic (omega6) acid metabolism Homo sapiens R-HSA-2046104	2/13	0.001789618	0.01496771	0	0	37.67235	238.306	FADS2;FADS1
Reactome_2016	alpha-linolenic acid (ALA) metabolism Homo sapiens R-HSA-2046106	2/13	0.001789618	0.01496771	0	0	37.67235	238.306	FADS2;FADS1
Reactome_2016	Glutathione synthesis and recycling Homo sapiens R-HSA-174403	2/14	0.002081234	0.01701987	0	0	34.53125	213.2234	GCLC;GCLM
Reactome_2016	Diseases of signal transduction Homo sapiens R-HSA-5663202	6/288	0.002945563	0.02356451	0	0	4.537465	26.44188	KLB;TCF7L2;CHUK;IRS1;PDGFA;PIK3R2
Reactome_2016	Ligand-dependent caspase activation Homo sapiens R-HSA-140534	2/17	0.003080796	0.02412198	0	0	27.62083	159.7193	TNFSF10;TLR4
Reactome_2016	Cytokine Signaling in Immune system Homo sapiens R-HSA-1280215	9/620	0.003388551	0.02597889	0	0	3.192758	18.15834	KLB;IL1RN;IL6;CHUK;IRS1;IL1B;PDGFA;PIK3R2;IFNL3
Reactome_2016	Scavenging by Class A Receptors Homo sapiens R-HSA-3000480	2/19	0.003849039	0.02832893	0	0	24.36887	135.4893	APOE;APOB
Reactome_2016	HDL-mediated lipid transport Homo sapiens R-HSA-194223	2/19	0.003849039	0.02832893	0	0	24.36887	135.4893	APOC3;APOE
Reactome_2016	Triglyceride Biosynthesis Homo sapiens R-HSA-75109	3/66	0.004175215	0.03012704	0	0	9.944361	54.48107	GPAM;ACSL4;LPIN1
Reactome_2016	Synthesis of PC Homo sapiens R-HSA-1483191	2/20	0.004263111	0.03016971	0	0	23.01389	125.6042	PEMT;LPIN1
Reactome_2016	Signaling by SCF-KIT Homo sapiens R-HSA-1433557	6/325	0.005299046	0.03570316	0	0	4.003612	20.97984	KLB;CHUK;IRS1;INSR;PDGFA;PIK3R2
Reactome_2016	Downstream signaling of activated FGFR2 Homo sapiens R-HSA-5654696	6/329	0.00561784	0.03570316	0	0	3.953224	20.48485	KLB;CHUK;IRS1;INSR;PDGFA;PIK3R2
Reactome_2016	Downstream signaling of activated FGFR4 Homo sapiens R-HSA-5654716	6/329	0.00561784	0.03570316	0	0	3.953224	20.48485	KLB;CHUK;IRS1;INSR;PDGFA;PIK3R2
Reactome_2016	Downstream signaling of activated FGFR3 Homo sapiens R-HSA-5654708	6/329	0.00561784	0.03570316	0	0	3.953224	20.48485	KLB;CHUK;IRS1;INSR;PDGFA;PIK3R2
Reactome_2016	Signaling by ERBB4 Homo sapiens R-HSA-1236394	6/330	0.005699688	0.03570316	0	0	3.940821	20.36358	KLB;CHUK;IRS1;INSR;PDGFA;PIK3R2
Reactome_2016	Signaling by FGFR4 Homo sapiens R-HSA-5654743	6/332	0.005866002	0.03570316	0	0	3.916244	20.12394	KLB;CHUK;IRS1;INSR;PDGFA;PIK3R2
Reactome_2016	Downstream signaling of activated FGFR1 Homo sapiens R-HSA-5654687	6/332	0.005866002	0.03570316	0	0	3.916244	20.12394	KLB;CHUK;IRS1;INSR;PDGFA;PIK3R2
Reactome_2016	Signaling by FGFR3 Homo sapiens R-HSA-5654741	6/333	0.005950477	0.03570316	0	0	3.904069	20.00556	KLB;CHUK;IRS1;INSR;PDGFA;PIK3R2
Reactome_2016	Diseases associated with the TLR signaling cascade Homo sapiens R-HSA-5602358	2/24	0.006114406	0.03570316	0	0	18.82576	95.95691	CHUK;TLR4
Reactome_2016	Diseases of Immune System Homo sapiens R-HSA-5260271	2/24	0.006114406	0.03570316	0	0	18.82576	95.95691	CHUK;TLR4
Reactome_2016	IKK complex recruitment mediated by RIP1 Homo sapiens R-HSA-937041	2/24	0.006114406	0.03570316	0	0	18.82576	95.95691	CHUK;TLR4
Reactome_2016	Signaling by FGFR1 Homo sapiens R-HSA-5654736	6/336	0.006209245	0.03570316	0	0	3.867984	19.656	KLB;CHUK;IRS1;INSR;PDGFA;PIK3R2
Reactome_2016	Sulfur amino acid metabolism Homo sapiens R-HSA-1614635	2/25	0.006624998	0.03712701	0	0	18.00634	90.3361	GCLC;GCLM
Reactome_2016	Downstream signal transduction Homo sapiens R-HSA-186763	6/341	0.006658648	0.03712701	0	0	3.80928	19.0915	KLB;CHUK;IRS1;INSR;PDGFA;PIK3R2
Reactome_2016	PI3K Cascade Homo sapiens R-HSA-109704	3/79	0.006892716	0.03755439	0	0	8.23795	41.00267	KLB;IRS1;PIK3R2
Reactome_2016	DAP12 signaling Homo sapiens R-HSA-2424491	6/344	0.006939398	0.03755439	0	0	3.774891	18.76325	KLB;CHUK;IRS1;INSR;PDGFA;PIK3R2
Reactome_2016	Caspase activation via extrinsic apoptotic signalig pathway Homo sapiens R-HSA-5357769	2/27	0.007702147	0.04107812	0	0	16.56417	80.60548	TNFSF10;TLR4
Reactome_2016	Signaling by EGFR Homo sapiens R-HSA-177929	6/355	0.008042681	0.04228152	0	0	3.653856	17.62252	KLB;CHUK;IRS1;INSR;PDGFA;PIK3R2
Reactome_2016	DAP12 interactions Homo sapiens R-HSA-2172127	6/359	0.008473603	0.04391952	0	0	3.611713	17.23076	KLB;CHUK;IRS1;INSR;PDGFA;PIK3R2
Reactome_2016	Signaling by FGFR2 Homo sapiens R-HSA-5654738	6/361	0.008695189	0.04444208	0	0	3.590998	17.03923	KLB;CHUK;IRS1;INSR;PDGFA;PIK3R2
Reactome_2016	Signaling by PDGF Homo sapiens R-HSA-186797	6/364	0.009035339	0.04547179	0	0	3.560359	16.75723	KLB;CHUK;IRS1;INSR;PDGFA;PIK3R2
Reactome_2016	Disease Homo sapiens R-HSA-1643685	9/725	0.009184982	0.04547179	0	0	2.709717	12.70908	KLB;TCF7L2;GCKR;CHUK;IRS1;NCAN;PDGFA;PIK3R2;TLR4
Reactome_2016	Signaling by FGFR Homo sapiens R-HSA-190236	6/366	0.009267348	0.04547179	0	0	3.540217	16.57267	KLB;CHUK;IRS1;INSR;PDGFA;PIK3R2
Reactome_2016	NGF signalling via TRKA from the plasma membrane Homo sapiens R-HSA-187037	6/374	0.01023821	0.04957449	0	0	3.461838	15.86086	KLB;CHUK;IRS1;INSR;PDGFA;PIK3R2
Reactome_2016	Visual phototransduction Homo sapiens R-HSA-2187338	3/97	0.0120652	0.05766225	0	0	6.654423	29.39545	APOC3;APOE;APOB
Reactome_2016	Metabolism of water-soluble vitamins and cofactors Homo sapiens R-HSA-196849	3/98	0.01240273	0.05851546	0	0	6.584044	28.90289	SLC2A1;ENPP1;MTHFR
Reactome_2016	Fc epsilon receptor (FCERI) signaling Homo sapiens R-HSA-2454202	6/395	0.01312864	0.06115618	0	0	3.271432	14.17498	KLB;CHUK;IRS1;INSR;PDGFA;PIK3R2
Reactome_2016	Cell surface interactions at the vascular wall Homo sapiens R-HSA-202733	3/101	0.01344771	0.06140955	0	0	6.381525	27.49765	PIK3R2;APOB;MERTK
Reactome_2016	Insulin receptor signalling cascade Homo sapiens R-HSA-74751	5/287	0.01351678	0.06140955	0	0	3.740563	16.09872	KLB;IRS1;INSR;PDGFA;PIK3R2
Reactome_2016	Steroid hormones Homo sapiens R-HSA-209943	2/37	0.01415828	0.0635396	0	0	11.8256	50.34695	HSD11B1;GC
Reactome_2016	Glutathione conjugation Homo sapiens R-HSA-156590	2/38	0.01489764	0.0647688	0	0	11.49653	48.36074	GCLC;GCLM
Reactome_2016	Platelet degranulation Homo sapiens R-HSA-114608	3/105	0.01491698	0.0647688	0	0	6.130031	25.77834	SERPINA1;APOH;PDGFA
Reactome_2016	Developmental Biology Homo sapiens R-HSA-1266738	9/786	0.01496019	0.0647688	0	0	2.489046	10.45987	KLB;IRS1;NCAN;ADIPOQ;PDGFA;PPARG;SCN2A;PPARA;SREBF2
Reactome_2016	Response to elevated platelet cytosolic Ca2+ Homo sapiens R-HSA-76005	3/110	0.01687654	0.07138582	0	0	5.842105	23.84649	SERPINA1;APOH;PDGFA
Reactome_2016	Integration of energy metabolism Homo sapiens R-HSA-163685	3/110	0.01687654	0.07138582	0	0	5.842105	23.84649	ADIPOQ;SLC2A1;ADIPOR2
Reactome_2016	Glucose transport Homo sapiens R-HSA-70153	2/42	0.01801667	0.07449591	0	0	10.34479	41.54942	GCKR;SLC2A1
Reactome_2016	Deactivation of the beta-catenin transactivating complex Homo sapiens R-HSA-3769402	2/42	0.01801667	0.07449591	0	0	10.34479	41.54942	PYGO1;TCF7L2
Reactome_2016	Signaling by Insulin receptor Homo sapiens R-HSA-74752	5/311	0.01849205	0.07561195	0	0	3.442969	13.73887	KLB;IRS1;INSR;PDGFA;PIK3R2
Reactome_2016	Amine ligand-binding receptors Homo sapiens R-HSA-375280	2/43	0.01883596	0.0761718	0	0	10.09197	40.08518	ADRB3;ADRB2
Reactome_2016	Hexose transport Homo sapiens R-HSA-189200	2/48	0.02316115	0.09130679	0	0	8.992754	33.86023	GCKR;SLC2A1
Reactome_2016	Death Receptor Signalling Homo sapiens R-HSA-73887	2/48	0.02316115	0.09130679	0	0	8.992754	33.86023	CHUK;TNFSF10
Reactome_2016	Signalling by NGF Homo sapiens R-HSA-166520	6/450	0.02332293	0.09130679	0	0	2.858108	10.74168	KLB;CHUK;IRS1;INSR;PDGFA;PIK3R2
Reactome_2016	Scavenging by Class B Receptors Homo sapiens R-HSA-3000471	1/5	0.02426331	0.09300935	0	0	51.28351	190.7126	APOB
Reactome_2016	Vitamin B2 (riboflavin) metabolism Homo sapiens R-HSA-196843	1/5	0.02426331	0.09300935	0	0	51.28351	190.7126	ENPP1
Reactome_2016	Nuclear Receptor transcription pathway Homo sapiens R-HSA-383280	2/51	0.02593331	0.09838616	0	0	8.440901	30.82809	PPARG;PPARA
Reactome_2016	Scavenging by Class F Receptors Homo sapiens R-HSA-3000484	1/6	0.0290456	0.1068878	0	0	41.02474	145.182	APOB
Reactome_2016	LDL-mediated lipid transport Homo sapiens R-HSA-171052	1/6	0.0290456	0.1068878	0	0	41.02474	145.182	APOB
Reactome_2016	CLEC7A/inflammasome pathway Homo sapiens R-HSA-5660668	1/6	0.0290456	0.1068878	0	0	41.02474	145.182	IL1B
Reactome_2016	MAPK1/MAPK3 signaling Homo sapiens R-HSA-5684996	4/241	0.03083656	0.1100896	0	0	3.530838	12.28398	KLB;IL6;IRS1;PDGFA
Reactome_2016	Signaling by Leptin Homo sapiens R-HSA-2586552	4/243	0.03164794	0.1100896	0	0	3.500935	12.08902	KLB;IRS1;LEPR;PDGFA
Reactome_2016	Interleukin receptor SHC signaling Homo sapiens R-HSA-912526	4/245	0.03247182	0.1100896	0	0	3.471528	11.89826	KLB;IRS1;PDGFA;PIK3R2
Reactome_2016	Formation of the beta-catenin:TCF transactivating complex Homo sapiens R-HSA-201722	2/58	0.03289009	0.1100896	0	0	7.383185	25.2105	PYGO1;TCF7L2
Reactome_2016	SLC transporter disorders Homo sapiens R-HSA-5619102	1/7	0.03380469	0.1100896	0	0	34.18557	115.7918	GCKR
Reactome_2016	Vitamin D (calciferol) metabolism Homo sapiens R-HSA-196791	1/7	0.03380469	0.1100896	0	0	34.18557	115.7918	GC
Reactome_2016	Binding of TCF/LEF:CTNNB1 to target gene promoters Homo sapiens R-HSA-4411364	1/7	0.03380469	0.1100896	0	0	34.18557	115.7918	TCF7L2
Reactome_2016	Defective CHST3 causes SEDCJD Homo sapiens R-HSA-3595172	1/7	0.03380469	0.1100896	0	0	34.18557	115.7918	NCAN
Reactome_2016	Defective CHSY1 causes TPBS Homo sapiens R-HSA-3595177	1/7	0.03380469	0.1100896	0	0	34.18557	115.7918	NCAN
Reactome_2016	Defective CHST14 causes EDS, musculocontractural type Homo sapiens R-HSA-3595174	1/7	0.03380469	0.1100896	0	0	34.18557	115.7918	NCAN
Reactome_2016	Interleukin-1 processing Homo sapiens R-HSA-448706	1/7	0.03380469	0.1100896	0	0	34.18557	115.7918	IL1B
Reactome_2016	IkBA variant leads to EDA-ID Homo sapiens R-HSA-5603029	1/7	0.03380469	0.1100896	0	0	34.18557	115.7918	CHUK
Reactome_2016	TRAIL signaling Homo sapiens R-HSA-75158	1/7	0.03380469	0.1100896	0	0	34.18557	115.7918	TNFSF10
Reactome_2016	Interleukin-2 signaling Homo sapiens R-HSA-451927	4/252	0.03545429	0.1144489	0	0	3.37234	11.26197	KLB;IRS1;PDGFA;PIK3R2
Reactome_2016	Platelet activation, signaling and aggregation Homo sapiens R-HSA-76002	4/253	0.03589293	0.1148574	0	0	3.358626	11.17487	SERPINA1;APOH;PDGFA;PIK3R2
Reactome_2016	Vitamin C (ascorbate) metabolism Homo sapiens R-HSA-196836	1/8	0.03854069	0.1201947	0	0	29.30044	95.40343	SLC2A1
Reactome_2016	Regulation of cytoskeletal remodeling and cell spreading by IPP complex components Homo sapiens R-HSA-446388	1/8	0.03854069	0.1201947	0	0	29.30044	95.40343	PARVB
Reactome_2016	IKBKG deficiency causes anhidrotic ectodermal dysplasia with immunodeficiency (EDA-ID) (via TLR) Homo sapiens R-HSA-5603027	1/8	0.03854069	0.1201947	0	0	29.30044	95.40343	CHUK
Reactome_2016	Interleukin-3, 5 and GM-CSF signaling Homo sapiens R-HSA-512988	4/261	0.03951564	0.1221996	0	0	3.252753	10.50984	KLB;IRS1;PDGFA;PIK3R2
Reactome_2016	NCAM signaling for neurite out-growth Homo sapiens R-HSA-375165	4/266	0.04188247	0.1284396	0	0	3.189865	10.12108	KLB;IRS1;NCAN;PDGFA
Reactome_2016	MAPK1 (ERK2) activation Homo sapiens R-HSA-112411	1/9	0.04325371	0.1304702	0	0	25.6366	80.51615	IL6
Reactome_2016	Glucocorticoid biosynthesis Homo sapiens R-HSA-194002	1/9	0.04325371	0.1304702	0	0	25.6366	80.51615	HSD11B1
Reactome_2016	Innate Immune System Homo sapiens R-HSA-168249	8/807	0.04446356	0.1330292	0	0	2.125212	6.615966	KLB;CHUK;IRS1;INSR;IL1B;PDGFA;PIK3R2;TLR4
Reactome_2016	MAPK3 (ERK1) activation Homo sapiens R-HSA-110056	1/10	0.04794387	0.137959	0	0	22.78694	69.22045	IL6
Reactome_2016	IRAK1 recruits IKK complex Homo sapiens R-HSA-937039	1/10	0.04794387	0.137959	0	0	22.78694	69.22045	CHUK
Reactome_2016	IRAK1 recruits IKK complex upon TLR7/8 or 9 stimulation Homo sapiens R-HSA-975144	1/10	0.04794387	0.137959	0	0	22.78694	69.22045	CHUK
Reactome_2016	TRIF-mediated programmed cell death Homo sapiens R-HSA-2562578	1/10	0.04794387	0.137959	0	0	22.78694	69.22045	TLR4
Reactome_2016	MAPK family signaling cascades Homo sapiens R-HSA-5683057	4/284	0.05105684	0.137959	0	0	2.982067	8.871099	KLB;IL6;IRS1;PDGFA
Reactome_2016	IRS-mediated signalling Homo sapiens R-HSA-112399	4/284	0.05105684	0.137959	0	0	2.982067	8.871099	KLB;IRS1;PDGFA;PIK3R2
Reactome_2016	Binding and Uptake of Ligands by Scavenger Receptors Homo sapiens R-HSA-2173782	2/74	0.05111793	0.137959	0	0	5.737847	17.06218	APOE;APOB
Reactome_2016	Interleukin-6 signaling Homo sapiens R-HSA-1059683	1/11	0.05261126	0.137959	0	0	20.50722	60.39016	IL6
Reactome_2016	Dermatan sulfate biosynthesis Homo sapiens R-HSA-2022923	1/11	0.05261126	0.137959	0	0	20.50722	60.39016	NCAN
Reactome_2016	Interleukin-7 signaling Homo sapiens R-HSA-1266695	1/11	0.05261126	0.137959	0	0	20.50722	60.39016	PIK3R2
Reactome_2016	MyD88 deficiency (TLR2/4) Homo sapiens R-HSA-5602498	1/11	0.05261126	0.137959	0	0	20.50722	60.39016	TLR4
Reactome_2016	IRAK4 deficiency (TLR2/4) Homo sapiens R-HSA-5603041	1/11	0.05261126	0.137959	0	0	20.50722	60.39016	TLR4
Reactome_2016	Tryptophan catabolism Homo sapiens R-HSA-71240	1/11	0.05261126	0.137959	0	0	20.50722	60.39016	IDO2
Reactome_2016	CASP8 activity is inhibited Homo sapiens R-HSA-5218900	1/11	0.05261126	0.137959	0	0	20.50722	60.39016	TNFSF10
Reactome_2016	Regulation by c-FLIP Homo sapiens R-HSA-3371378	1/11	0.05261126	0.137959	0	0	20.50722	60.39016	TNFSF10
Reactome_2016	Dimerization of procaspase-8 Homo sapiens R-HSA-69416	1/11	0.05261126	0.137959	0	0	20.50722	60.39016	TNFSF10
Reactome_2016	IGF1R signaling cascade Homo sapiens R-HSA-2428924	4/288	0.05323417	0.137959	0	0	2.939467	8.621617	KLB;IRS1;PDGFA;PIK3R2
Reactome_2016	Signaling by Type 1 Insulin-like Growth Factor 1 Receptor (IGF1R) Homo sapiens R-HSA-2404192	4/288	0.05323417	0.137959	0	0	2.939467	8.621617	KLB;IRS1;PDGFA;PIK3R2
Reactome_2016	IRS-related events triggered by IGF1R Homo sapiens R-HSA-2428928	4/288	0.05323417	0.137959	0	0	2.939467	8.621617	KLB;IRS1;PDGFA;PIK3R2
Reactome_2016	Hemostasis Homo sapiens R-HSA-109582	6/552	0.05408063	0.1391725	0	0	2.311992	6.744727	SERPINA1;APOH;PDGFA;PIK3R2;APOB;MERTK
Reactome_2016	Ethanol oxidation Homo sapiens R-HSA-71384	1/12	0.05725601	0.1453118	0	0	18.64199	53.32023	ADH1B
Reactome_2016	NF-kB activation through FADD/RIP-1 pathway mediated by caspase-8 and -10 Homo sapiens R-HSA-933543	1/12	0.05725601	0.1453118	0	0	18.64199	53.32023	CHUK
Reactome_2016	Peptide hormone metabolism Homo sapiens R-HSA-2980736	2/81	0.05999625	0.1512234	0	0	5.227584	14.70767	TCF7L2;CPN1
Reactome_2016	Gastrin-CREB signalling pathway via PKC and MAPK Homo sapiens R-HSA-881907	5/432	0.06126793	0.1518079	0	0	2.452091	6.847462	KLB;IRS1;AGTR1;PDGFA;PIK3R2
Reactome_2016	Facilitative Na+-independent glucose transporters Homo sapiens R-HSA-428790	1/13	0.06187822	0.1518079	0	0	17.08763	47.54781	SLC2A1
Reactome_2016	Synthesis of PE Homo sapiens R-HSA-1483213	1/13	0.06187822	0.1518079	0	0	17.08763	47.54781	LPIN1
Reactome_2016	AKT phosphorylates targets in the cytosol Homo sapiens R-HSA-198323	1/13	0.06187822	0.1518079	0	0	17.08763	47.54781	CHUK
Reactome_2016	Repression of WNT target genes Homo sapiens R-HSA-4641265	1/14	0.066478	0.1578316	0	0	15.7724	42.75716	TCF7L2
Reactome_2016	CS/DS degradation Homo sapiens R-HSA-2024101	1/14	0.066478	0.1578316	0	0	15.7724	42.75716	NCAN
Reactome_2016	FGFR4 ligand binding and activation Homo sapiens R-HSA-190322	1/14	0.066478	0.1578316	0	0	15.7724	42.75716	KLB
Reactome_2016	Synthesis of bile acids and bile salts via 24-hydroxycholesterol Homo sapiens R-HSA-193775	1/14	0.066478	0.1578316	0	0	15.7724	42.75716	SLC27A5
Reactome_2016	Regulation of necroptotic cell death Homo sapiens R-HSA-5675482	1/14	0.066478	0.1578316	0	0	15.7724	42.75716	TNFSF10
Reactome_2016	Disorders of transmembrane transporters Homo sapiens R-HSA-5619115	1/15	0.07105545	0.1627177	0	0	14.64507	38.72587	GCKR
Reactome_2016	Depolymerisation of the Nuclear Lamina Homo sapiens R-HSA-4419969	1/15	0.07105545	0.1627177	0	0	14.64507	38.72587	LPIN1
Reactome_2016	Recycling of bile acids and salts Homo sapiens R-HSA-159418	1/15	0.07105545	0.1627177	0	0	14.64507	38.72587	SLC27A5
Reactome_2016	VEGFA-VEGFR2 Pathway Homo sapiens R-HSA-4420097	4/320	0.07244031	0.1627177	0	0	2.63749	6.923391	KLB;IRS1;PDGFA;PIK3R2
Reactome_2016	Biological oxidations Homo sapiens R-HSA-211859	3/199	0.07440193	0.1627177	0	0	3.174973	8.249448	GCLC;ADH1B;GCLM
Reactome_2016	MyD88:Mal cascade initiated on plasma membrane Homo sapiens R-HSA-166058	2/92	0.07491196	0.1627177	0	0	4.586111	11.88464	CHUK;TLR4
Reactome_2016	Toll Like Receptor TLR1:TLR2 Cascade Homo sapiens R-HSA-168179	2/92	0.07491196	0.1627177	0	0	4.586111	11.88464	CHUK;TLR4
Reactome_2016	Toll Like Receptor TLR6:TLR2 Cascade Homo sapiens R-HSA-168188	2/92	0.07491196	0.1627177	0	0	4.586111	11.88464	CHUK;TLR4
Reactome_2016	Toll Like Receptor 2 (TLR2) Cascade Homo sapiens R-HSA-181438	2/92	0.07491196	0.1627177	0	0	4.586111	11.88464	CHUK;TLR4
Reactome_2016	Cell-extracellular matrix interactions Homo sapiens R-HSA-446353	1/16	0.07561069	0.1627177	0	0	13.66804	35.29304	PARVB
Reactome_2016	TRAF6 mediated induction of TAK1 complex Homo sapiens R-HSA-937072	1/16	0.07561069	0.1627177	0	0	13.66804	35.29304	TLR4
Reactome_2016	Acyl chain remodelling of PI Homo sapiens R-HSA-1482922	1/16	0.07561069	0.1627177	0	0	13.66804	35.29304	MBOAT7
Reactome_2016	Metabolism of folate and pterines Homo sapiens R-HSA-196757	1/16	0.07561069	0.1627177	0	0	13.66804	35.29304	MTHFR
Reactome_2016	MAP3K8 (TPL2)-dependent MAPK1/3 activation Homo sapiens R-HSA-5684264	1/16	0.07561069	0.1627177	0	0	13.66804	35.29304	CHUK
Reactome_2016	Regulated Necrosis Homo sapiens R-HSA-5218859	1/16	0.07561069	0.1627177	0	0	13.66804	35.29304	TNFSF10
Reactome_2016	RIPK1-mediated regulated necrosis Homo sapiens R-HSA-5213460	1/16	0.07561069	0.1627177	0	0	13.66804	35.29304	TNFSF10
Reactome_2016	Signaling by VEGF Homo sapiens R-HSA-194138	4/328	0.07772881	0.1663035	0	0	2.571316	6.568502	KLB;IRS1;PDGFA;PIK3R2
Reactome_2016	Platelet sensitization by LDL Homo sapiens R-HSA-432142	1/17	0.08014381	0.1704669	0	0	12.81314	32.33951	APOB
Reactome_2016	L1CAM interactions Homo sapiens R-HSA-373760	2/96	0.08060119	0.1704669	0	0	4.390071	11.05526	NCAN;SCN2A
Reactome_2016	MyD88-independent TLR3/TLR4 cascade Homo sapiens R-HSA-166166	2/97	0.08204405	0.1705775	0	0	4.34364	10.86127	CHUK;TLR4
Reactome_2016	Toll Like Receptor 3 (TLR3) Cascade Homo sapiens R-HSA-168164	2/97	0.08204405	0.1705775	0	0	4.34364	10.86127	CHUK;TLR4
Reactome_2016	TRIF-mediated TLR3/TLR4 signaling Homo sapiens R-HSA-937061	2/97	0.08204405	0.1705775	0	0	4.34364	10.86127	CHUK;TLR4
Reactome_2016	Regulation of signaling by CBL Homo sapiens R-HSA-912631	1/18	0.08465493	0.1717744	0	0	12.05882	29.77531	PIK3R2
Reactome_2016	Tie2 Signaling Homo sapiens R-HSA-210993	1/18	0.08465493	0.1717744	0	0	12.05882	29.77531	PIK3R2
Reactome_2016	Activation of IRF3/IRF7 mediated by TBK1/IKK epsilon Homo sapiens R-HSA-936964	1/18	0.08465493	0.1717744	0	0	12.05882	29.77531	TLR4
Reactome_2016	CLEC7A (Dectin-1) signaling Homo sapiens R-HSA-5607764	2/99	0.08495367	0.1717744	0	0	4.253651	10.48801	CHUK;IL1B
Reactome_2016	Downstream TCR signaling Homo sapiens R-HSA-202424	2/99	0.08495367	0.1717744	0	0	4.253651	10.48801	CHUK;PIK3R2
Reactome_2016	Phase II conjugation Homo sapiens R-HSA-156580	2/100	0.08642019	0.1737849	0	0	4.210034	10.30841	GCLC;GCLM
Reactome_2016	Defective B3GALT6 causes EDSP2 and SEMDJL1 Homo sapiens R-HSA-4420332	1/19	0.08914416	0.1763712	0	0	11.38832	27.53126	NCAN
Reactome_2016	Defective B4GALT7 causes EDS, progeroid type Homo sapiens R-HSA-3560783	1/19	0.08914416	0.1763712	0	0	11.38832	27.53126	NCAN
Reactome_2016	Defective B3GAT3 causes JDSSDHD Homo sapiens R-HSA-3560801	1/19	0.08914416	0.1763712	0	0	11.38832	27.53126	NCAN
Reactome_2016	Signal Transduction Homo sapiens R-HSA-162582	17/2465	0.09071811	0.1785255	0	0	1.496399	3.591355	KLB;TCF7L2;CHUK;IRS1;INSR;PDGFA;APOC3;PIK3R2;ADRB2;PYGO1;IL6;ADRB3;AGTR1;LEPR;TNFSF10;APOE;APOB
Reactome_2016	Synthesis, secretion, and inactivation of Glucagon-like Peptide-1 (GLP-1) Homo sapiens R-HSA-381771	1/20	0.09361159	0.1822702	0	0	10.78839	25.55339	TCF7L2
Reactome_2016	Chondroitin sulfate biosynthesis Homo sapiens R-HSA-2022870	1/20	0.09361159	0.1822702	0	0	10.78839	25.55339	NCAN
Reactome_2016	Synthesis of very long-chain fatty acyl-CoAs Homo sapiens R-HSA-75876	1/21	0.09805733	0.1889272	0	0	10.24845	23.79899	ACSL4
Reactome_2016	RIP-mediated NFkB activation via ZBP1 Homo sapiens R-HSA-1810476	1/21	0.09805733	0.1889272	0	0	10.24845	23.79899	CHUK
Reactome_2016	Respiratory electron transport, ATP synthesis by chemiosmotic coupling, and heat production by uncoupling proteins. Homo sapiens R-HSA-163200	2/109	0.09995111	0.1904451	0	0	3.854167	8.876431	UCP3;UCP2
Reactome_2016	Nephrin interactions Homo sapiens R-HSA-373753	1/22	0.1024815	0.1904451	0	0	9.759941	22.23386	PIK3R2
Reactome_2016	SALM protein interactions at the synapse Homo sapiens R-HSA-8849932	1/22	0.1024815	0.1904451	0	0	9.759941	22.23386	PTPRD
Reactome_2016	CD28 dependent PI3K/Akt signaling Homo sapiens R-HSA-389357	1/22	0.1024815	0.1904451	0	0	9.759941	22.23386	PIK3R2
Reactome_2016	Activated TLR4 signalling Homo sapiens R-HSA-166054	2/112	0.1045861	0.1904451	0	0	3.748485	8.46312	CHUK;TLR4
Reactome_2016	RAF-independent MAPK1/3 activation Homo sapiens R-HSA-112409	1/23	0.1068842	0.1904451	0	0	9.315839	20.83031	IL6
Reactome_2016	Incretin synthesis, secretion, and inactivation Homo sapiens R-HSA-400508	1/23	0.1068842	0.1904451	0	0	9.315839	20.83031	TCF7L2
Reactome_2016	SHC-mediated cascade:FGFR4 Homo sapiens R-HSA-5654719	1/23	0.1068842	0.1904451	0	0	9.315839	20.83031	KLB
Reactome_2016	Regulation of TP53 Activity through Acetylation Homo sapiens R-HSA-6804758	1/23	0.1068842	0.1904451	0	0	9.315839	20.83031	GATAD2A
Reactome_2016	Cholesterol biosynthesis Homo sapiens R-HSA-191273	1/23	0.1068842	0.1904451	0	0	9.315839	20.83031	FDFT1
Reactome_2016	GRB2 events in EGFR signaling Homo sapiens R-HSA-179812	3/235	0.1086685	0.1904451	0	0	2.677405	5.942375	KLB;IRS1;PDGFA
Reactome_2016	SHC1 events in EGFR signaling Homo sapiens R-HSA-180336	3/235	0.1086685	0.1904451	0	0	2.677405	5.942375	KLB;IRS1;PDGFA
Reactome_2016	SOS-mediated signalling Homo sapiens R-HSA-112412	3/235	0.1086685	0.1904451	0	0	2.677405	5.942375	KLB;IRS1;PDGFA
Reactome_2016	SHC1 events in ERBB4 signaling Homo sapiens R-HSA-1250347	3/235	0.1086685	0.1904451	0	0	2.677405	5.942375	KLB;IRS1;PDGFA
Reactome_2016	RAF/MAP kinase cascade Homo sapiens R-HSA-5673001	3/235	0.1086685	0.1904451	0	0	2.677405	5.942375	KLB;IRS1;PDGFA
Reactome_2016	Axon guidance Homo sapiens R-HSA-422475	5/515	0.108859	0.1904451	0	0	2.044276	4.533594	KLB;IRS1;NCAN;PDGFA;SCN2A
Reactome_2016	FRS-mediated FGFR2 signaling Homo sapiens R-HSA-5654700	3/236	0.109696	0.1904451	0	0	2.665778	5.891482	KLB;IRS1;PDGFA
Reactome_2016	FRS-mediated FGFR4 signaling Homo sapiens R-HSA-5654712	3/236	0.109696	0.1904451	0	0	2.665778	5.891482	KLB;IRS1;PDGFA
Reactome_2016	FRS-mediated FGFR3 signaling Homo sapiens R-HSA-5654706	3/236	0.109696	0.1904451	0	0	2.665778	5.891482	KLB;IRS1;PDGFA
Reactome_2016	FRS-mediated FGFR1 signaling Homo sapiens R-HSA-5654693	3/236	0.109696	0.1904451	0	0	2.665778	5.891482	KLB;IRS1;PDGFA
Reactome_2016	Growth hormone receptor signaling Homo sapiens R-HSA-982772	1/24	0.1112655	0.1904451	0	0	8.910354	19.56568	IRS1
Reactome_2016	Insulin processing Homo sapiens R-HSA-264876	1/24	0.1112655	0.1904451	0	0	8.910354	19.56568	CPN1
Reactome_2016	Synthesis of bile acids and bile salts via 7alpha-hydroxycholesterol Homo sapiens R-HSA-193368	1/24	0.1112655	0.1904451	0	0	8.910354	19.56568	SLC27A5
Reactome_2016	TRAF6 mediated NF-kB activation Homo sapiens R-HSA-933542	1/24	0.1112655	0.1904451	0	0	8.910354	19.56568	CHUK
Reactome_2016	ARMS-mediated activation Homo sapiens R-HSA-170984	3/239	0.1128014	0.1912945	0	0	2.63149	5.742244	KLB;IRS1;PDGFA
Reactome_2016	Signalling to p38 via RIT and RIN Homo sapiens R-HSA-187706	3/239	0.1128014	0.1912945	0	0	2.63149	5.742244	KLB;IRS1;PDGFA
Reactome_2016	Frs2-mediated activation Homo sapiens R-HSA-170968	3/240	0.113844	0.1916069	0	0	2.620253	5.693617	KLB;IRS1;PDGFA
Reactome_2016	TCR signaling Homo sapiens R-HSA-202403	2/118	0.1140269	0.1916069	0	0	3.55352	7.715832	CHUK;PIK3R2
Reactome_2016	Constitutive Signaling by AKT1 E17K in Cancer Homo sapiens R-HSA-5674400	1/25	0.1156255	0.1930589	0	0	8.53866	18.4213	CHUK
Reactome_2016	Prolonged ERK activation events Homo sapiens R-HSA-169893	3/242	0.1159403	0.1930589	0	0	2.598062	5.597992	KLB;IRS1;PDGFA
Reactome_2016	Diseases associated with glycosaminoglycan metabolism Homo sapiens R-HSA-3560782	1/26	0.1199643	0.1935437	0	0	8.196701	17.3816	NCAN
Reactome_2016	A tetrasaccharide linker sequence is required for GAG synthesis Homo sapiens R-HSA-1971475	1/26	0.1199643	0.1935437	0	0	8.196701	17.3816	NCAN
Reactome_2016	Insulin receptor recycling Homo sapiens R-HSA-77387	1/26	0.1199643	0.1935437	0	0	8.196701	17.3816	INSR
Reactome_2016	ZBP1(DAI) mediated induction of type I IFNs Homo sapiens R-HSA-1606322	1/26	0.1199643	0.1935437	0	0	8.196701	17.3816	CHUK
Reactome_2016	TAK1 activates NFkB by phosphorylation and activation of IKKs complex Homo sapiens R-HSA-445989	1/26	0.1199643	0.1935437	0	0	8.196701	17.3816	CHUK
Reactome_2016	TNFR1-induced NFkappaB signaling pathway Homo sapiens R-HSA-5357956	1/26	0.1199643	0.1935437	0	0	8.196701	17.3816	CHUK
Reactome_2016	Signalling to RAS Homo sapiens R-HSA-167044	3/246	0.1201766	0.1935437	0	0	2.554776	5.41304	KLB;IRS1;PDGFA
Reactome_2016	Toll Like Receptor 4 (TLR4) Cascade Homo sapiens R-HSA-166016	2/122	0.1204389	0.1935437	0	0	3.434375	7.269242	CHUK;TLR4
Reactome_2016	C-type lectin receptors (CLRs) Homo sapiens R-HSA-5621481	2/123	0.1220558	0.1948588	0	0	3.40582	7.163382	CHUK;IL1B
Reactome_2016	VEGFR2 mediated cell proliferation Homo sapiens R-HSA-5218921	3/248	0.1223163	0.1948588	0	0	2.533663	5.323593	KLB;IRS1;PDGFA
Reactome_2016	Interleukin-6 family signaling Homo sapiens R-HSA-6783589	1/27	0.1242821	0.1954522	0	0	7.881047	16.43357	IL6
Reactome_2016	RORA activates gene expression Homo sapiens R-HSA-1368082	1/27	0.1242821	0.1954522	0	0	7.881047	16.43357	PPARA
Reactome_2016	Synthesis of bile acids and bile salts Homo sapiens R-HSA-192105	1/27	0.1242821	0.1954522	0	0	7.881047	16.43357	SLC27A5
Reactome_2016	Signalling to ERKs Homo sapiens R-HSA-187687	3/253	0.1277265	0.2000143	0	0	2.482358	5.108355	KLB;IRS1;PDGFA
Reactome_2016	Synthesis of PA Homo sapiens R-HSA-1483166	1/28	0.1285789	0.200496	0	0	7.588774	15.56619	GPAM
Reactome_2016	Interaction between L1 and Ankyrins Homo sapiens R-HSA-445095	1/29	0.1328549	0.2054227	0	0	7.317378	14.77011	SCN2A
Reactome_2016	YAP1- and WWTR1 (TAZ)-stimulated gene expression Homo sapiens R-HSA-2032785	1/29	0.1328549	0.2054227	0	0	7.317378	14.77011	PPARA
Reactome_2016	Cell-Cell communication Homo sapiens R-HSA-1500931	2/131	0.1351772	0.2077816	0	0	3.193314	6.390359	PIK3R2;PARVB
Reactome_2016	Immune System Homo sapiens R-HSA-168256	11/1547	0.1355097	0.2077816	0	0	1.511809	3.02167	KLB;IL1RN;IL6;CHUK;IRS1;INSR;IL1B;PDGFA;PIK3R2;IFNL3;TLR4
Reactome_2016	Regulation of Glucokinase by Glucokinase Regulatory Protein Homo sapiens R-HSA-170822	1/30	0.13711	0.2084979	0	0	7.0647	14.03736	GCKR
Reactome_2016	Metabolism of steroid hormones Homo sapiens R-HSA-196071	1/30	0.13711	0.2084979	0	0	7.0647	14.03736	HSD11B1
Reactome_2016	Negative regulation of FGFR4 signaling Homo sapiens R-HSA-5654733	1/31	0.1413446	0.2123053	0	0	6.828866	13.36105	KLB
Reactome_2016	NOD1/2 Signaling Pathway Homo sapiens R-HSA-168638	1/31	0.1413446	0.2123053	0	0	6.828866	13.36105	CHUK
Reactome_2016	Regulation of TNFR1 signaling Homo sapiens R-HSA-5357905	1/31	0.1413446	0.2123053	0	0	6.828866	13.36105	CHUK
Reactome_2016	Cargo concentration in the ER Homo sapiens R-HSA-5694530	1/33	0.149752	0.2221228	0	0	6.401418	12.15485	SERPINA1
Reactome_2016	CD28 co-stimulation Homo sapiens R-HSA-389356	1/33	0.149752	0.2221228	0	0	6.401418	12.15485	PIK3R2
Reactome_2016	Detoxification of Reactive Oxygen Species Homo sapiens R-HSA-3299685	1/33	0.149752	0.2221228	0	0	6.401418	12.15485	SOD2
Reactome_2016	Toll-Like Receptors Cascades Homo sapiens R-HSA-168898	2/140	0.150295	0.2221228	0	0	2.983696	5.654566	CHUK;TLR4
Reactome_2016	G alpha (s) signalling events Homo sapiens R-HSA-418555	2/142	0.1537	0.2247794	0	0	2.940774	5.507342	ADRB3;ADRB2
Reactome_2016	Signaling by WNT in cancer Homo sapiens R-HSA-4791275	1/34	0.1539251	0.2247794	0	0	6.207123	11.61532	TCF7L2
Reactome_2016	Synthesis of PIPs at the plasma membrane Homo sapiens R-HSA-1660499	1/34	0.1539251	0.2247794	0	0	6.207123	11.61532	PIK3R2
Reactome_2016	Bile acid and bile salt metabolism Homo sapiens R-HSA-194068	1/35	0.1580779	0.2299315	0	0	6.024257	11.11275	SLC27A5
Reactome_2016	Metabolism of carbohydrates Homo sapiens R-HSA-71387	3/282	0.1606852	0.2328038	0	0	2.221053	4.060769	GCKR;NCAN;SLC2A1
Reactome_2016	Extracellular matrix organization Homo sapiens R-HSA-1474244	3/283	0.1618655	0.2335942	0	0	2.213008	4.029863	COL13A1;NCAN;PDGFA
Reactome_2016	NCAM1 interactions Homo sapiens R-HSA-419037	1/37	0.1663231	0.2390894	0	0	5.689003	10.20507	NCAN
Reactome_2016	FCERI mediated MAPK activation Homo sapiens R-HSA-2871796	3/289	0.1690029	0.2419963	0	0	2.165918	3.850655	KLB;IRS1;PDGFA
Reactome_2016	Adaptive Immune System Homo sapiens R-HSA-1280218	6/762	0.1707001	0.2434792	0	0	1.651656	2.919876	KLB;CHUK;IRS1;INSR;PDGFA;PIK3R2
Reactome_2016	The citric acid (TCA) cycle and respiratory electron transport Homo sapiens R-HSA-1428517	2/153	0.1726821	0.2453553	0	0	2.725028	4.785974	UCP3;UCP2
Reactome_2016	Collagen degradation Homo sapiens R-HSA-1442490	1/39	0.1744884	0.2469681	0	0	5.38904	9.408709	COL13A1
Reactome_2016	Transcriptional activation of mitochondrial biogenesis Homo sapiens R-HSA-2151201	1/40	0.1785413	0.2517363	0	0	5.250595	9.046436	PPARA
Reactome_2016	Histidine, lysine, phenylalanine, tyrosine, proline and tryptophan catabolism Homo sapiens R-HSA-6788656	1/41	0.1825745	0.2554654	0	0	5.119072	8.705479	IDO2
Reactome_2016	TNF signaling Homo sapiens R-HSA-75893	1/41	0.1825745	0.2554654	0	0	5.119072	8.705479	CHUK
Reactome_2016	Non-integrin membrane-ECM interactions Homo sapiens R-HSA-3000171	1/42	0.1865881	0.2581369	0	0	4.993965	8.384128	PDGFA
Reactome_2016	Fatty Acyl-CoA Biosynthesis Homo sapiens R-HSA-75105	1/42	0.1865881	0.2581369	0	0	4.993965	8.384128	ACSL4
Reactome_2016	BMAL1:CLOCK,NPAS2 activates circadian gene expression Homo sapiens R-HSA-1368108	1/42	0.1865881	0.2581369	0	0	4.993965	8.384128	PPARA
Reactome_2016	Apoptosis Homo sapiens R-HSA-109581	2/163	0.1902545	0.2616949	0	0	2.554477	4.238881	TNFSF10;TLR4
Reactome_2016	ERCC6 (CSB) and EHMT2 (G9a) positively regulate rRNA expression Homo sapiens R-HSA-427389	1/43	0.1905822	0.2616949	0	0	4.874816	8.080845	GATAD2A
Reactome_2016	Phase 0 - rapid depolarisation Homo sapiens R-HSA-5576892	1/44	0.1945569	0.2661596	0	0	4.761208	7.794245	SCN2A
Reactome_2016	Programmed Cell Death Homo sapiens R-HSA-5357801	2/166	0.1955741	0.2665603	0	0	2.507368	4.091563	TNFSF10;TLR4
Reactome_2016	ABC-family proteins mediated transport Homo sapiens R-HSA-382556	1/45	0.1985122	0.2695664	0	0	4.652765	7.523076	ABCC2
Reactome_2016	Phospholipase C-mediated cascade; FGFR4 Homo sapiens R-HSA-5654228	1/46	0.2024484	0.2739007	0	0	4.549141	7.266208	KLB
Reactome_2016	Nucleotide-binding domain, leucine rich repeat containing receptor (NLR) signaling pathways Homo sapiens R-HSA-168643	1/47	0.2063654	0.2771623	0	0	4.450022	7.022611	CHUK
Reactome_2016	RNA Polymerase I Transcription Initiation Homo sapiens R-HSA-73762	1/47	0.2063654	0.2771623	0	0	4.450022	7.022611	GATAD2A
Reactome_2016	G beta:gamma signalling through PI3Kgamma Homo sapiens R-HSA-392451	1/48	0.2102633	0.2813585	0	0	4.355122	6.791353	PIK3R2
Reactome_2016	Class A/1 (Rhodopsin-like receptors) Homo sapiens R-HSA-373076	3/323	0.2110189	0.2813585	0	0	1.932434	3.006496	ADRB3;AGTR1;ADRB2
Reactome_2016	Mitochondrial biogenesis Homo sapiens R-HSA-1592230	1/49	0.2141424	0.2844924	0	0	4.264175	6.571581	PPARA
Reactome_2016	Chondroitin sulfate/dermatan sulfate metabolism Homo sapiens R-HSA-1793185	1/50	0.2180025	0.2885789	0	0	4.176941	6.36252	NCAN
Reactome_2016	G-protein beta:gamma signalling Homo sapiens R-HSA-397795	1/51	0.2218439	0.2915663	0	0	4.093196	6.163458	PIK3R2
Reactome_2016	Nuclear Envelope Breakdown Homo sapiens R-HSA-2980766	1/51	0.2218439	0.2915663	0	0	4.093196	6.163458	LPIN1
Reactome_2016	Metabolism of amino acids and derivatives Homo sapiens R-HSA-71291	3/335	0.2263751	0.2964628	0	0	1.861446	2.765293	GCLC;IDO2;GCLM
Reactome_2016	GPVI-mediated activation cascade Homo sapiens R-HSA-114604	1/53	0.2294707	0.2994512	0	0	3.935369	5.792783	PIK3R2
Reactome_2016	Heparan sulfate/heparin (HS-GAG) metabolism Homo sapiens R-HSA-1638091	1/54	0.2332563	0.3022477	0	0	3.860922	5.620025	NCAN
Reactome_2016	Mitochondrial protein import Homo sapiens R-HSA-1268020	1/54	0.2332563	0.3022477	0	0	3.860922	5.620025	SAMM50
Reactome_2016	ECM proteoglycans Homo sapiens R-HSA-3000178	1/55	0.2370236	0.3060515	0	0	3.789233	5.454963	NCAN
Reactome_2016	G alpha (q) signalling events Homo sapiens R-HSA-416476	2/191	0.2404923	0.3094447	0	0	2.17295	3.096599	AGTR1;PIK3R2
Reactome_2016	Meiotic synapsis Homo sapiens R-HSA-1221632	1/57	0.2445031	0.3135092	0	0	3.653535	5.146103	SUN1
Reactome_2016	NIK-->noncanonical NF-kB signaling Homo sapiens R-HSA-5676590	1/58	0.2482156	0.3171644	0	0	3.589257	5.001477	CHUK
Reactome_2016	TCF dependent signaling in response to WNT Homo sapiens R-HSA-201681	2/199	0.2549998	0.3210097	0	0	2.083862	2.847582	PYGO1;TCF7L2
Reactome_2016	Role of phospholipids in phagocytosis Homo sapiens R-HSA-2029485	1/60	0.2555865	0.3210097	0	0	3.467237	4.729985	PIK3R2
Reactome_2016	PI Metabolism Homo sapiens R-HSA-1483255	1/60	0.2555865	0.3210097	0	0	3.467237	4.729985	PIK3R2
Reactome_2016	HDACs deacetylate histones Homo sapiens R-HSA-3214815	1/60	0.2555865	0.3210097	0	0	3.467237	4.729985	GATAD2A
Reactome_2016	MAP kinase activation in TLR cascade Homo sapiens R-HSA-450294	1/60	0.2555865	0.3210097	0	0	3.467237	4.729985	CHUK
Reactome_2016	Ca2+ pathway Homo sapiens R-HSA-4086398	1/61	0.2592451	0.3233973	0	0	3.409278	4.602462	TCF7L2
Reactome_2016	Dectin-1 mediated noncanonical NF-kB signaling Homo sapiens R-HSA-5607761	1/61	0.2592451	0.3233973	0	0	3.409278	4.602462	CHUK
Reactome_2016	Collagen biosynthesis and modifying enzymes Homo sapiens R-HSA-1650814	1/63	0.266509	0.3302199	0	0	3.298969	4.362382	COL13A1
Reactome_2016	Circadian Clock Homo sapiens R-HSA-400253	1/63	0.266509	0.3302199	0	0	3.298969	4.362382	PPARA
Reactome_2016	Activation of NF-kappaB in B cells Homo sapiens R-HSA-1169091	1/66	0.2772729	0.3412589	0	0	3.146233	4.035841	CHUK
Reactome_2016	Cytosolic sensors of pathogen-associated DNA Homo sapiens R-HSA-1834949	1/66	0.2772729	0.3412589	0	0	3.146233	4.035841	CHUK
Reactome_2016	Integrin cell surface interactions Homo sapiens R-HSA-216083	1/67	0.2808259	0.3444798	0	0	3.098407	3.935039	COL13A1
Reactome_2016	COPII (Coat Protein 2) Mediated Vesicle Transport Homo sapiens R-HSA-204005	1/68	0.2843617	0.3476582	0	0	3.052008	3.837925	SERPINA1
Reactome_2016	Costimulation by the CD28 family Homo sapiens R-HSA-388841	1/72	0.2983337	0.3623326	0	0	2.879483	3.482858	PIK3R2
Reactome_2016	TRAF6 Mediated Induction of proinflammatory cytokines Homo sapiens R-HSA-168180	1/72	0.2983337	0.3623326	0	0	2.879483	3.482858	CHUK
Reactome_2016	Positive epigenetic regulation of rRNA expression Homo sapiens R-HSA-5250913	1/73	0.3017842	0.3653178	0	0	2.839347	3.40166	GATAD2A
Reactome_2016	G alpha (12/13) signalling events Homo sapiens R-HSA-416482	1/75	0.3086351	0.3723859	0	0	2.762329	3.247382	PIK3R2
Reactome_2016	RNA Polymerase I Promoter Clearance Homo sapiens R-HSA-73854	1/76	0.3120355	0.3752584	0	0	2.725361	3.174059	GATAD2A
[truncated: 368 more rows]
