# Supplementary material for: Role of genetic variants and DNA methylation of lipid metabolism-related genes in metabolic dysfunction-associated steatotic liver disease
Source: Front Physiol. 2025 Mar 17;16:1562848. doi: 10.3389/fphys.2025.1562848 (PMC11955510; doi:10.3389/fphys.2025.1562848)
Supplement: Supplementary file 2 [file Table3.xlsx]

## Sheet: Table S3
Table S3: Enrichment analysis of lipid-related genes affected by MASLD genetic risk variants
Gene_set	Term	Overlap	P-value	Adjusted P-value	Old P-value	Old Adjusted P-value	Odds Ratio	Combined Score	Genes
GO_Biological_Process_2021	triglyceride metabolic process (GO:0006641)	11/55	2.196241e-15	3.215297e-12	0	0	57.06322	1925.999	GPAM;APOH;APOC1;PNPLA3;APOC3;APOE;APOB;LPIN1;APOA5;SLC27A5;PNPLA2
GO_Biological_Process_2021	positive regulation of lipid metabolic process (GO:0045834)	7/25	2.438915e-11	9.444969e-09	0	0	84.97436	2076.508	IL1B;ADIPOQ;HSD17B13;PPARG;APOE;PPARA;APOA5
GO_Biological_Process_2021	regulation of lipid metabolic process (GO:0019216)	10/92	2.580593e-11	9.444969e-09	0	0	27.46674	669.6506	GPAM;IL1B;MBOAT7;APOC1;APOC3;PPARG;PPARA;SREBF2;FDFT1;TM6SF2
GO_Biological_Process_2021	acylglycerol metabolic process (GO:0006639)	7/41	1.070227e-09	2.611353e-07	0	0	44.95023	928.4647	APOH;APOC1;PNPLA3;APOC3;APOE;APOA5;PNPLA2
GO_Biological_Process_2021	regulation of fatty acid biosynthetic process (GO:0042304)	6/29	5.139585e-09	8.360392e-07	0	0	56.36767	1075.85	ADIPOQ;APOC1;ERLIN1;APOC3;ADIPOR2;APOA5
GO_Biological_Process_2021	fatty acid metabolic process (GO:0006631)	9/124	9.988932e-09	1.329436e-06	0	0	17.39941	320.5283	GPAM;ADIPOQ;PNPLA3;ACSL4;PPARG;LPIN1;PPARA;ADIPOR2;SLC27A5
GO_Biological_Process_2021	regulation of lipid biosynthetic process (GO:0046890)	6/35	1.71514e-08	2.092471e-06	0	0	44.6919	799.1443	ADIPOQ;HSD17B13;APOE;PPARA;ADIPOR2;APOA5
GO_Biological_Process_2021	chylomicron remnant clearance (GO:0034382)	4/7	1.875412e-08	2.112003e-06	0	0	282.2553	5021.845	APOC1;APOC3;APOE;APOB
GO_Biological_Process_2021	positive regulation of lipid catabolic process (GO:0050996)	5/22	6.280453e-08	5.746614e-06	0	0	62.88741	1042.877	IRS1;IL1B;PPARA;APOA5;PNPLA2
GO_Biological_Process_2021	positive regulation of cholesterol esterification (GO:0010873)	4/9	6.700958e-08	5.770707e-06	0	0	169.3362	2797.168	APOC1;AGTR1;APOE;APOA5
GO_Biological_Process_2021	chylomicron assembly (GO:0034378)	4/10	1.112637e-07	9.04945e-06	0	0	141.1064	2259.305	MTTP;APOC3;APOE;APOB
GO_Biological_Process_2021	regulation of cholesterol esterification (GO:0010872)	4/12	2.603003e-07	1.656868e-05	0	0	105.8191	1604.37	APOC1;AGTR1;APOE;APOA5
GO_Biological_Process_2021	phospholipid efflux (GO:0033700)	4/12	2.603003e-07	1.656868e-05	0	0	105.8191	1604.37	APOC1;APOC3;APOE;APOA5
GO_Biological_Process_2021	very-low-density lipoprotein particle assembly (GO:0034379)	4/12	2.603003e-07	1.656868e-05	0	0	105.8191	1604.37	APOC1;MTTP;APOC3;APOB
GO_Biological_Process_2021	positive regulation of steroid metabolic process (GO:0045940)	4/13	3.745786e-07	2.193532e-05	0	0	94.05674	1391.801	APOC1;AGTR1;APOE;APOA5
GO_Biological_Process_2021	triglyceride-rich lipoprotein particle remodeling (GO:0034370)	4/13	3.745786e-07	2.193532e-05	0	0	94.05674	1391.801	APOC3;APOE;APOB;APOA5
GO_Biological_Process_2021	lipid homeostasis (GO:0055088)	6/64	7.066274e-07	3.694652e-05	0	0	22.31334	316.0186	PNPLA3;PPARG;APOE;APOA5;TM6SF2;PNPLA2
GO_Biological_Process_2021	regulation of cholesterol storage (GO:0010885)	4/16	9.427801e-07	4.600767e-05	0	0	70.53191	978.5903	PPARG;APOB;PPARA;SREBF2
GO_Biological_Process_2021	cholesterol homeostasis (GO:0042632)	6/71	1.313101e-06	6.007437e-05	0	0	19.90334	269.5534	MTTP;PCSK9;APOC3;APOE;APOB;APOA5
GO_Biological_Process_2021	sterol homeostasis (GO:0055092)	6/72	1.426841e-06	6.329985e-05	0	0	19.60079	263.8276	MTTP;PCSK9;APOC3;APOE;APOB;APOA5
GO_Biological_Process_2021	regulation of fatty acid metabolic process (GO:0019217)	4/18	1.573241e-06	6.580644e-05	0	0	60.44985	807.7534	ADIPOQ;PPARG;PPARA;ADIPOR2
GO_Biological_Process_2021	positive regulation of fatty acid metabolic process (GO:0045923)	4/18	1.573241e-06	6.580644e-05	0	0	60.44985	807.7534	ADIPOQ;PPARG;PPARA;APOA5
GO_Biological_Process_2021	negative regulation of lipoprotein particle clearance (GO:0010985)	3/6	2.257301e-06	8.931591e-05	0	0	209.4632	2723.302	APOC1;APOC3;PCSK9
GO_Biological_Process_2021	negative regulation of sequestering of triglyceride (GO:0010891)	3/6	2.257301e-06	8.931591e-05	0	0	209.4632	2723.302	PPARG;PPARA;PNPLA2
GO_Biological_Process_2021	negative regulation of lipid storage (GO:0010888)	4/20	2.47231e-06	9.280673e-05	0	0	52.8883	682.8068	IL6;PPARG;PPARA;PNPLA2
GO_Biological_Process_2021	regulation of fat cell differentiation (GO:0045598)	6/80	2.659157e-06	9.732513e-05	0	0	17.47474	224.3319	FTO;IL6;ADIPOQ;ENPP1;PPARG;TRIB2
GO_Biological_Process_2021	regulation of lipid catabolic process (GO:0050994)	4/21	3.042574e-06	0.0001060554	0	0	49.77472	632.2786	IL1B;APOC1;APOC3;APOA5
GO_Biological_Process_2021	regulation of lipoprotein lipase activity (GO:0051004)	4/21	3.042574e-06	0.0001060554	0	0	49.77472	632.2786	APOH;APOC1;APOC3;APOA5
GO_Biological_Process_2021	acylglycerol biosynthetic process (GO:0046463)	4/23	4.46788e-06	0.000145355	0	0	44.5308	548.5569	GPAM;PNPLA3;LPIN1;PNPLA2
GO_Biological_Process_2021	triglyceride catabolic process (GO:0019433)	4/23	4.46788e-06	0.000145355	0	0	44.5308	548.5569	PNPLA3;APOC3;APOA5;PNPLA2
GO_Biological_Process_2021	cholesterol transport (GO:0030301)	5/51	5.007138e-06	0.0001593576	0	0	23.20711	283.2345	APOC1;APOC3;APOE;APOB;APOA5
GO_Biological_Process_2021	cholesterol efflux (GO:0033344)	4/24	5.341349e-06	0.0001663773	0	0	42.30213	513.5492	APOC1;APOC3;APOE;APOA5
GO_Biological_Process_2021	acylglycerol homeostasis (GO:0055090)	4/25	6.334904e-06	0.0001892714	0	0	40.28571	482.1973	GCKR;APOC3;APOE;APOA5
GO_Biological_Process_2021	chylomicron remodeling (GO:0034371)	3/9	9.379919e-06	0.0002367621	0	0	104.7158	1212.288	APOC3;APOE;APOB
GO_Biological_Process_2021	lipoprotein metabolic process (GO:0042157)	3/9	9.379919e-06	0.0002367621	0	0	104.7158	1212.288	MTTP;APOE;APOA5
GO_Biological_Process_2021	phospholipid transport (GO:0015914)	5/59	1.034613e-05	0.0002567244	0	0	19.76105	226.8351	MTTP;APOC1;APOC3;APOE;APOA5
GO_Biological_Process_2021	triglyceride homeostasis (GO:0070328)	4/31	1.540602e-05	0.0003637808	0	0	31.32388	347.0921	GCKR;APOC3;APOE;APOA5
GO_Biological_Process_2021	negative regulation of cholesterol transport (GO:0032375)	3/11	1.829408e-05	0.0004120389	0	0	78.52895	856.667	APOC1;APOC3;SREBF2
GO_Biological_Process_2021	regulation of cholesterol efflux (GO:0010874)	4/33	1.988554e-05	0.0004345139	0	0	29.16067	315.6794	ADIPOQ;PPARG;APOE;SREBF2
GO_Biological_Process_2021	negative regulation of fatty acid biosynthetic process (GO:0045717)	3/12	2.43054e-05	0.0005156972	0	0	69.8	741.6119	APOC1;ERLIN1;APOC3
GO_Biological_Process_2021	regulation of triglyceride catabolic process (GO:0010896)	3/12	2.43054e-05	0.0005156972	0	0	69.8	741.6119	APOC3;APOA5;PNPLA2
GO_Biological_Process_2021	acylglycerol catabolic process (GO:0046464)	4/35	2.525464e-05	0.0005207435	0	0	27.2766	288.7637	PNPLA3;APOC3;APOA5;PNPLA2
GO_Biological_Process_2021	positive regulation of lipid biosynthetic process (GO:0046889)	4/35	2.525464e-05	0.0005207435	0	0	27.2766	288.7637	HSD17B13;APOE;PPARA;APOA5
GO_Biological_Process_2021	negative regulation of fat cell differentiation (GO:0045599)	4/36	2.830504e-05	0.0005755358	0	0	26.42287	276.7128	IL6;ADIPOQ;ENPP1;TRIB2
GO_Biological_Process_2021	phospholipid metabolic process (GO:0006644)	5/76	3.575162e-05	0.0006886892	0	0	15.01666	153.7543	GPAM;PLPPR4;PNPLA3;FADS1;FDFT1
GO_Biological_Process_2021	regulation of sequestering of triglyceride (GO:0010889)	3/15	4.973399e-05	0.0009216526	0	0	52.34211	518.6486	PPARG;PPARA;PNPLA2
GO_Biological_Process_2021	negative regulation of fatty acid metabolic process (GO:0045922)	3/17	7.380058e-05	0.001286239	0	0	44.86015	426.8059	APOC1;ERLIN1;APOC3
GO_Biological_Process_2021	regulation of cholesterol biosynthetic process (GO:0045540)	3/17	7.380058e-05	0.001286239	0	0	44.86015	426.8059	ERLIN1;APOE;SREBF2
GO_Biological_Process_2021	negative regulation of lipid catabolic process (GO:0050995)	3/18	8.824617e-05	0.0014516	0	0	41.86737	390.8478	IL1B;APOC1;APOC3
GO_Biological_Process_2021	high-density lipoprotein particle remodeling (GO:0034375)	3/18	8.824617e-05	0.0014516	0	0	41.86737	390.8478	APOC1;APOC3;APOE
GO_Biological_Process_2021	triglyceride biosynthetic process (GO:0019432)	3/18	8.824617e-05	0.0014516	0	0	41.86737	390.8478	GPAM;PNPLA3;LPIN1
GO_Biological_Process_2021	negative regulation of lipid biosynthetic process (GO:0051055)	3/22	0.0001641907	0.002428032	0	0	33.04654	287.9835	APOC1;ERLIN1;APOC3
GO_Biological_Process_2021	regulation of lipid storage (GO:0010883)	3/22	0.0001641907	0.002428032	0	0	33.04654	287.9835	FTO;IL6;APOB
GO_Biological_Process_2021	positive regulation of cholesterol efflux (GO:0010875)	3/23	0.0001881493	0.002754506	0	0	31.39263	269.2946	ADIPOQ;PPARG;APOE
GO_Biological_Process_2021	lipid transport (GO:0006869)	5/109	0.0001990523	0.002885273	0	0	10.2347	87.21951	ABCC2;MTTP;APOE;APOA5;SLC27A5
GO_Biological_Process_2021	negative regulation of lipid metabolic process (GO:0045833)	3/24	0.0002142649	0.003075332	0	0	29.89624	252.5723	IL1B;APOC1;APOC3
GO_Biological_Process_2021	negative regulation of cholesterol biosynthetic process (GO:0045541)	2/5	0.0002353803	0.003088648	0	0	138.1875	1154.461	ERLIN1;APOE
GO_Biological_Process_2021	negative regulation of cholesterol metabolic process (GO:0090206)	2/5	0.0002353803	0.003088648	0	0	138.1875	1154.461	ERLIN1;APOE
GO_Biological_Process_2021	negative regulation of sterol biosynthetic process (GO:0106119)	2/5	0.0002353803	0.003088648	0	0	138.1875	1154.461	ERLIN1;APOE
GO_Biological_Process_2021	regulation of low-density lipoprotein particle receptor catabolic process (GO:0032803)	2/5	0.0002353803	0.003088648	0	0	138.1875	1154.461	PCSK9;APOE
GO_Biological_Process_2021	glycerophospholipid biosynthetic process (GO:0046474)	6/177	0.0002369451	0.003088648	0	0	7.525172	62.81774	GPAM;MBOAT7;PNPLA3;PEMT;PIK3R2;LPIN1
GO_Biological_Process_2021	response to lipid (GO:0033993)	5/114	0.0002453518	0.003096509	0	0	9.76275	81.15596	IL1B;PPARG;PPARA;TRIB1;TLR4
GO_Biological_Process_2021	negative regulation of lipoprotein lipase activity (GO:0051005)	2/6	0.0003519428	0.003933163	0	0	103.6354	824.1132	APOC1;APOC3
GO_Biological_Process_2021	positive regulation of cholesterol storage (GO:0010886)	2/6	0.0003519428	0.003933163	0	0	103.6354	824.1132	APOB;SREBF2
GO_Biological_Process_2021	regulation of very-low-density lipoprotein particle remodeling (GO:0010901)	2/6	0.0003519428	0.003933163	0	0	103.6354	824.1132	APOC3;APOA5
GO_Biological_Process_2021	acylglycerol acyl-chain remodeling (GO:0036155)	2/7	0.0004911466	0.005063652	0	0	82.90417	631.6276	PNPLA3;PNPLA2
GO_Biological_Process_2021	negative regulation of low-density lipoprotein receptor activity (GO:1905598)	2/7	0.0004911466	0.005063652	0	0	82.90417	631.6276	ADIPOQ;PCSK9
GO_Biological_Process_2021	cholesterol metabolic process (GO:0008203)	4/77	0.000557747	0.005648198	0	0	11.55873	86.59344	APOE;APOB;APOA5;FDFT1
GO_Biological_Process_2021	positive regulation of cholesterol transport (GO:0032376)	3/33	0.0005594185	0.005648198	0	0	20.91789	156.646	ADIPOQ;PPARG;APOE
GO_Biological_Process_2021	diacylglycerol biosynthetic process (GO:0006651)	2/8	0.0006527715	0.006328857	0	0	69.08333	506.6767	GPAM;PNPLA2
GO_Biological_Process_2021	positive regulation of lipoprotein lipase activity (GO:0051006)	2/8	0.0006527715	0.006328857	0	0	69.08333	506.6767	APOH;APOA5
GO_Biological_Process_2021	positive regulation of triglyceride catabolic process (GO:0010898)	2/8	0.0006527715	0.006328857	0	0	69.08333	506.6767	APOA5;PNPLA2
GO_Biological_Process_2021	long-chain fatty acid metabolic process (GO:0001676)	4/83	0.0007405935	0.006950185	0	0	10.67762	76.96491	FADS2;PNPLA3;ACSL4;FADS1
GO_Biological_Process_2021	cellular response to sterol depletion (GO:0071501)	2/9	0.0008365989	0.007204593	0	0	59.21131	419.5812	ERLIN1;SREBF2
GO_Biological_Process_2021	positive regulation of fatty acid beta-oxidation (GO:0032000)	2/9	0.0008365989	0.007204593	0	0	59.21131	419.5812	IRS1;PPARA
GO_Biological_Process_2021	positive regulation of triglyceride lipase activity (GO:0061365)	2/9	0.0008365989	0.007204593	0	0	59.21131	419.5812	APOH;APOA5
GO_Biological_Process_2021	very-low-density lipoprotein particle remodeling (GO:0034372)	2/9	0.0008365989	0.007204593	0	0	59.21131	419.5812	APOE;APOA5
GO_Biological_Process_2021	negative regulation of cholesterol storage (GO:0010887)	2/10	0.001042412	0.008117506	0	0	51.80729	355.7202	PPARG;PPARA
GO_Biological_Process_2021	regulation of low-density lipoprotein particle clearance (GO:0010988)	2/10	0.001042412	0.008117506	0	0	51.80729	355.7202	APOC3;PCSK9
GO_Biological_Process_2021	lipoprotein transport (GO:0042953)	2/10	0.001042412	0.008117506	0	0	51.80729	355.7202	PPARG;APOB
GO_Biological_Process_2021	long-chain fatty acid import into cell (GO:0044539)	2/10	0.001042412	0.008117506	0	0	51.80729	355.7202	SLC2A1;SLC27A5
GO_Biological_Process_2021	response to corticosteroid (GO:0031960)	2/11	0.001269995	0.00934308	0	0	46.04861	307.0863	IL1RN;IL6
GO_Biological_Process_2021	lipoprotein catabolic process (GO:0042159)	2/11	0.001269995	0.00934308	0	0	46.04861	307.0863	APOE;LYPLAL1
GO_Biological_Process_2021	lipoprotein localization (GO:0044872)	2/11	0.001269995	0.00934308	0	0	46.04861	307.0863	PPARG;APOB
GO_Biological_Process_2021	positive regulation of fatty acid oxidation (GO:0046321)	2/12	0.001519135	0.01074402	0	0	41.44167	268.9404	IRS1;PPARA
GO_Biological_Process_2021	steroid metabolic process (GO:0008202)	4/104	0.001713642	0.01177827	0	0	8.426383	53.66877	HSD11B1;GC;LIPA;FDFT1
GO_Biological_Process_2021	high-density lipoprotein particle assembly (GO:0034380)	2/13	0.001789618	0.01201835	0	0	37.67235	238.306	APOE;APOA5
GO_Biological_Process_2021	positive regulation of lipid transport (GO:0032370)	2/13	0.001789618	0.01201835	0	0	37.67235	238.306	ADIPOQ;APOE
GO_Biological_Process_2021	lipid oxidation (GO:0034440)	2/13	0.001789618	0.01201835	0	0	37.67235	238.306	ADIPOQ;ADIPOR2
GO_Biological_Process_2021	regulation of fatty acid beta-oxidation (GO:0031998)	2/14	0.002081234	0.01307694	0	0	34.53125	213.2234	IRS1;PPARA
GO_Biological_Process_2021	cellular response to low-density lipoprotein particle stimulus (GO:0071404)	2/14	0.002081234	0.01307694	0	0	34.53125	213.2234	PPARG;SREBF2
GO_Biological_Process_2021	low-density lipoprotein particle remodeling (GO:0034374)	2/14	0.002081234	0.01307694	0	0	34.53125	213.2234	AGTR1;APOB
GO_Biological_Process_2021	fat cell differentiation (GO:0045444)	3/58	0.002895902	0.01730449	0	0	11.39541	66.59998	TCF7L2;ADIPOQ;PPARG
GO_Biological_Process_2021	reverse cholesterol transport (GO:0043691)	2/17	0.003080796	0.0181136	0	0	27.62083	159.7193	APOC3;APOE
GO_Biological_Process_2021	fatty acid transmembrane transport (GO:1902001)	2/19	0.003849039	0.02159001	0	0	24.36887	135.4893	SLC2A1;SLC27A5
GO_Biological_Process_2021	positive regulation of triglyceride metabolic process (GO:0090208)	2/19	0.003849039	0.02159001	0	0	24.36887	135.4893	APOA5;PNPLA2
GO_Biological_Process_2021	steroid biosynthetic process (GO:0006694)	3/65	0.0039995	0.02234835	0	0	10.10526	55.79708	HSD11B1;SLC27A5;FDFT1
GO_Biological_Process_2021	fatty acid transport (GO:0015908)	2/20	0.004263111	0.02294557	0	0	23.01389	125.6042	PPARG;APOE
GO_Biological_Process_2021	regulation of cholesterol metabolic process (GO:0090181)	2/21	0.004696881	0.024646	0	0	21.80154	116.8749	APOE;SREBF2
GO_Biological_Process_2021	positive regulation of lipid storage (GO:0010884)	2/21	0.004696881	0.024646	0	0	21.80154	116.8749	APOB;SREBF2
GO_Biological_Process_2021	sterol metabolic process (GO:0016125)	3/70	0.0049247	0.02547619	0	0	9.348782	49.67468	APOE;APOB;LIPA
GO_Biological_Process_2021	lipid droplet organization (GO:0034389)	2/22	0.005150152	0.02608935	0	0	20.71042	109.1176	PNPLA3;HSD17B13
GO_Biological_Process_2021	diacylglycerol metabolic process (GO:0046339)	2/23	0.005622726	0.02799888	0	0	19.72321	102.1848	GPAM;PNPLA2
GO_Biological_Process_2021	regulation of cholesterol transport (GO:0032374)	2/25	0.006624998	0.03179131	0	0	18.00634	90.3361	APOC1;APOA5
GO_Biological_Process_2021	lipid biosynthetic process (GO:0008610)	3/80	0.00713615	0.03346297	0	0	8.130554	40.18593	GPAM;FADS1;FDFT1
GO_Biological_Process_2021	long-chain fatty acid transport (GO:0015909)	2/32	0.01071262	0.04519676	0	0	13.8	62.60139	PPARG;APOE
GO_Biological_Process_2021	cholesterol biosynthetic process (GO:0006695)	2/35	0.01272925	0.05105649	0	0	12.54356	54.73825	APOA5;FDFT1
GO_Biological_Process_2021	phospholipid biosynthetic process (GO:0008654)	2/37	0.01415828	0.05512692	0	0	11.8256	50.34695	GPAM;FADS1
GO_Biological_Process_2021	sterol biosynthetic process (GO:0016126)	2/38	0.01489764	0.05769881	0	0	11.49653	48.36074	APOA5;FDFT1
GO_Biological_Process_2021	lipid modification (GO:0030258)	2/43	0.01883596	0.06996812	0	0	10.09197	40.08518	PLPPR4;MBOAT7
GO_Biological_Process_2021	cellular response to lipid (GO:0071396)	4/219	0.02272922	0.07772754	0	0	3.896487	14.74471	IL6;IRS1;IL1B;TLR4
GO_Biological_Process_2021	regulation of intestinal lipid absorption (GO:1904729)	1/5	0.02426331	0.07772754	0	0	51.28351	190.7126	APOA5
GO_Biological_Process_2021	regulation of sterol transport (GO:0032371)	1/5	0.02426331	0.07772754	0	0	51.28351	190.7126	APOC1
GO_Biological_Process_2021	regulation of triglyceride metabolic process (GO:0090207)	1/5	0.02426331	0.07772754	0	0	51.28351	190.7126	MBOAT7
GO_Biological_Process_2021	positive regulation of low-density lipoprotein receptor activity (GO:1905599)	1/5	0.02426331	0.07772754	0	0	51.28351	190.7126	PPARG
GO_Biological_Process_2021	inositol lipid-mediated signaling (GO:0048017)	2/51	0.02593331	0.08217828	0	0	8.440901	30.82809	IRS1;PIK3R2
GO_Biological_Process_2021	unsaturated fatty acid metabolic process (GO:0033559)	2/54	0.02883294	0.08587926	0	0	7.952724	28.20224	FADS2;FADS1
GO_Biological_Process_2021	negative regulation of triglyceride metabolic process (GO:0090209)	1/6	0.0290456	0.08587926	0	0	41.02474	145.182	APOC3
GO_Biological_Process_2021	positive regulation of unsaturated fatty acid biosynthetic process (GO:2001280)	1/7	0.03380469	0.09099712	0	0	34.18557	115.7918	IL1B
GO_Biological_Process_2021	white fat cell differentiation (GO:0050872)	1/7	0.03380469	0.09099712	0	0	34.18557	115.7918	PPARG
GO_Biological_Process_2021	fatty acid oxidation (GO:0019395)	2/59	0.03393745	0.09099712	0	0	7.253289	24.53959	ADIPOQ;ADIPOR2
GO_Biological_Process_2021	brown fat cell differentiation (GO:0050873)	1/8	0.03854069	0.09595845	0	0	29.30044	95.40343	ADIPOQ
GO_Biological_Process_2021	regulation of intestinal cholesterol absorption (GO:0030300)	1/8	0.03854069	0.09595845	0	0	29.30044	95.40343	APOA5
GO_Biological_Process_2021	negative regulation of lipid localization (GO:1905953)	1/9	0.04325371	0.1003541	0	0	25.6366	80.51615	IL6
GO_Biological_Process_2021	cholesterol catabolic process (GO:0006707)	1/9	0.04325371	0.1003541	0	0	25.6366	80.51615	APOE
GO_Biological_Process_2021	regulation of lipid transport (GO:0032368)	1/9	0.04325371	0.1003541	0	0	25.6366	80.51615	PPARA
GO_Biological_Process_2021	regulation of sterol biosynthetic process (GO:0106118)	1/9	0.04325371	0.1003541	0	0	25.6366	80.51615	SREBF2
GO_Biological_Process_2021	sterol catabolic process (GO:0016127)	1/9	0.04325371	0.1003541	0	0	25.6366	80.51615	APOE
GO_Biological_Process_2021	unsaturated fatty acid biosynthetic process (GO:0006636)	1/9	0.04325371	0.1003541	0	0	25.6366	80.51615	FADS1
GO_Biological_Process_2021	fatty acid catabolic process (GO:0009062)	2/70	0.04627952	0.1053901	0	0	6.076593	18.67371	ADIPOQ;LPIN1
GO_Biological_Process_2021	cellular response to oxidised low-density lipoprotein particle stimulus (GO:0140052)	1/10	0.04794387	0.1053901	0	0	22.78694	69.22045	TLR4
GO_Biological_Process_2021	low-density lipoprotein particle receptor catabolic process (GO:0032802)	1/10	0.04794387	0.1053901	0	0	22.78694	69.22045	PCSK9
GO_Biological_Process_2021	low-density lipoprotein receptor particle metabolic process (GO:0032799)	1/10	0.04794387	0.1053901	0	0	22.78694	69.22045	PCSK9
GO_Biological_Process_2021	regulation of lipid kinase activity (GO:0043550)	1/11	0.05261126	0.1094075	0	0	20.50722	60.39016	PIK3R2
GO_Biological_Process_2021	fatty acid homeostasis (GO:0055089)	1/11	0.05261126	0.1094075	0	0	20.50722	60.39016	APOE
GO_Biological_Process_2021	glycerolipid metabolic process (GO:0046486)	1/11	0.05261126	0.1094075	0	0	20.50722	60.39016	PNPLA3
GO_Biological_Process_2021	positive regulation of lipid localization (GO:1905954)	1/11	0.05261126	0.1094075	0	0	20.50722	60.39016	APOB
GO_Biological_Process_2021	positive regulation of phospholipid transport (GO:2001140)	1/11	0.05261126	0.1094075	0	0	20.50722	60.39016	APOE
GO_Biological_Process_2021	lipoprotein biosynthetic process (GO:0042158)	1/11	0.05261126	0.1094075	0	0	20.50722	60.39016	APOE
GO_Biological_Process_2021	dermatan sulfate biosynthetic process (GO:0030208)	1/12	0.05725601	0.1140374	0	0	18.64199	53.32023	NCAN
GO_Biological_Process_2021	glycerophospholipid metabolic process (GO:0006650)	2/80	0.0586972	0.1161253	0	0	5.294872	15.01289	PNPLA3;APOA5
GO_Biological_Process_2021	chondroitin sulfate catabolic process (GO:0030207)	1/13	0.06187822	0.1179554	0	0	17.08763	47.54781	NCAN
GO_Biological_Process_2021	dermatan sulfate metabolic process (GO:0030205)	1/13	0.06187822	0.1179554	0	0	17.08763	47.54781	NCAN
GO_Biological_Process_2021	positive regulation of fatty acid biosynthetic process (GO:0045723)	1/13	0.06187822	0.1179554	0	0	17.08763	47.54781	APOA5
GO_Biological_Process_2021	steroid catabolic process (GO:0006706)	1/14	0.066478	0.1231784	0	0	15.7724	42.75716	HSD11B1
GO_Biological_Process_2021	dermatan sulfate proteoglycan biosynthetic process (GO:0050651)	1/15	0.07105545	0.1279522	0	0	14.64507	38.72587	NCAN
GO_Biological_Process_2021	regulation of fatty acid oxidation (GO:0046320)	1/16	0.07561069	0.1322509	0	0	13.66804	35.29304	PPARA
GO_Biological_Process_2021	cellular response to fatty acid (GO:0071398)	1/17	0.08014381	0.1373894	0	0	12.81314	32.33951	IRS1
GO_Biological_Process_2021	regulation of brown fat cell differentiation (GO:0090335)	1/18	0.08465493	0.1406752	0	0	12.05882	29.77531	FTO
GO_Biological_Process_2021	long-chain fatty-acyl-CoA biosynthetic process (GO:0035338)	1/18	0.08465493	0.1406752	0	0	12.05882	29.77531	ACSL4
GO_Biological_Process_2021	response to fatty acid (GO:0070542)	1/19	0.08914416	0.1438887	0	0	11.38832	27.53126	IRS1
GO_Biological_Process_2021	chondroitin sulfate biosynthetic process (GO:0030206)	1/21	0.09805733	0.1530447	0	0	10.24845	23.79899	NCAN
GO_Biological_Process_2021	sterol transport (GO:0015918)	1/21	0.09805733	0.1530447	0	0	10.24845	23.79899	APOB
GO_Biological_Process_2021	fatty-acyl-CoA metabolic process (GO:0035337)	1/22	0.1024815	0.1582625	0	0	9.759941	22.23386	ACSL4
GO_Biological_Process_2021	regulation of steroid metabolic process (GO:0019218)	1/23	0.1068842	0.1614844	0	0	9.315839	20.83031	APOE
GO_Biological_Process_2021	long-chain fatty-acyl-CoA metabolic process (GO:0035336)	1/24	0.1112655	0.1657097	0	0	8.910354	19.56568	ACSL4
GO_Biological_Process_2021	3'-phosphoadenosine 5'-phosphosulfate metabolic process (GO:0050427)	1/25	0.1156255	0.1697851	0	0	8.53866	18.4213	ENPP1
GO_Biological_Process_2021	fat-soluble vitamin metabolic process (GO:0006775)	1/25	0.1156255	0.1697851	0	0	8.53866	18.4213	GC
GO_Biological_Process_2021	cellular lipid catabolic process (GO:0044242)	1/27	0.1242821	0.1789076	0	0	7.881047	16.43357	LPIN1
GO_Biological_Process_2021	chondroitin sulfate proteoglycan biosynthetic process (GO:0050650)	1/27	0.1242821	0.1789076	0	0	7.881047	16.43357	NCAN
GO_Biological_Process_2021	lipid catabolic process (GO:0016042)	1/29	0.1328549	0.1857684	0	0	7.317378	14.77011	HSD11B1
GO_Biological_Process_2021	chondroitin sulfate metabolic process (GO:0030204)	1/30	0.13711	0.1897251	0	0	7.0647	14.03736	NCAN
GO_Biological_Process_2021	fatty-acyl-CoA biosynthetic process (GO:0046949)	1/30	0.13711	0.1897251	0	0	7.0647	14.03736	ACSL4
GO_Biological_Process_2021	positive regulation of lipid kinase activity (GO:0090218)	1/30	0.13711	0.1897251	0	0	7.0647	14.03736	IRS1
GO_Biological_Process_2021	long-chain fatty acid biosynthetic process (GO:0042759)	1/30	0.13711	0.1897251	0	0	7.0647	14.03736	FADS1
GO_Biological_Process_2021	very long-chain fatty acid metabolic process (GO:0000038)	1/33	0.149752	0.1998513	0	0	6.401418	12.15485	SLC27A5
GO_Biological_Process_2021	regulation of intracellular steroid hormone receptor signaling pathway (GO:0033143)	1/37	0.1663231	0.2152935	0	0	5.689003	10.20507	GPAM
GO_Biological_Process_2021	phospholipid dephosphorylation (GO:0046839)	1/39	0.1744884	0.2227123	0	0	5.38904	9.408709	PLPPR4
GO_Biological_Process_2021	fatty acid derivative biosynthetic process (GO:1901570)	1/40	0.1785413	0.2261111	0	0	5.250595	9.046436	SLC27A5
GO_Biological_Process_2021	positive regulation of fat cell differentiation (GO:0045600)	1/51	0.2218439	0.2651261	0	0	4.093196	6.163458	PPARG
GO_Biological_Process_2021	fatty acid beta-oxidation (GO:0006635)	1/52	0.2256666	0.2683801	0	0	4.012735	5.973745	ADIPOQ
GO_Biological_Process_2021	fatty acid biosynthetic process (GO:0006633)	1/71	0.2948662	0.3292785	0	0	2.920766	3.566937	FADS1
KEGG_2021_Human	Adipocytokine signaling pathway	8/69	1.624773e-09	2.201947e-07	0	0	28.9122	585.1222	CHUK;IRS1;ADIPOQ;SLC2A1;LEPR;ACSL4;PPARA;ADIPOR2
KEGG_2021_Human	PPAR signaling pathway	8/74	2.87057e-09	2.201947e-07	0	0	26.71515	525.4538	FADS2;ADIPOQ;APOC3;ACSL4;PPARG;PPARA;APOA5;SLC27A5
KEGG_2021_Human	Non-alcoholic fatty liver disease	10/155	4.557724e-09	2.201947e-07	0	0	15.48354	297.3838	IL6;IRS1;INSR;IL1B;ADIPOQ;LEPR;PIK3R2;PPARG;PPARA;ADIPOR2
KEGG_2021_Human	Cholesterol metabolism	7/50	4.58739e-09	2.201947e-07	0	0	35.52594	682.0964	APOH;APOC1;PCSK9;APOC3;APOE;APOB;LIPA
KEGG_2021_Human	Regulation of lipolysis in adipocytes	6/55	2.830926e-07	9.058962e-06	0	0	26.42369	398.403	ADRB3;IRS1;INSR;PIK3R2;ADRB2;PNPLA2
KEGG_2021_Human	Glycerolipid metabolism	4/61	0.0002283366	0.002740039	0	0	14.81523	124.2211	GPAM;PNPLA3;LPIN1;PNPLA2
KEGG_2021_Human	Glycerophospholipid metabolism	4/98	0.001376642	0.009405518	0	0	8.966953	59.07526	GPAM;MBOAT7;PEMT;LPIN1
KEGG_2021_Human	Biosynthesis of unsaturated fatty acids	2/27	0.007702147	0.02790212	0	0	16.56417	80.60548	FADS2;FADS1
KEGG_2021_Human	Fatty acid degradation	2/43	0.01883596	0.05479553	0	0	10.09197	40.08518	ADH1B;ACSL4
KEGG_2021_Human	Fatty acid biosynthesis	1/18	0.08465493	0.1570872	0	0	12.05882	29.77531	ACSL4
KEGG_2021_Human	Ovarian steroidogenesis	1/51	0.2218439	0.3064319	0	0	4.093196	6.163458	INSR
KEGG_2021_Human	Sphingolipid signaling pathway	1/119	0.4435999	0.4812609	0	0	1.728464	1.404951	PIK3R2
MSigDB_Hallmark_2020	Adipogenesis	10/200	5.208186e-08	1.874947e-06	0	0	11.78947	197.7148	SAMM50;CHUK;GPAM;UCP2;ADIPOQ;PEMT;PPARG;RETN;APOE;ADIPOR2
MSigDB_Hallmark_2020	Cholesterol Homeostasis	4/74	0.0004795695	0.003452901	0	0	12.05593	92.13889	FADS2;PPARG;SREBF2;FDFT1
MSigDB_Hallmark_2020	Fatty Acid Metabolism	3/158	0.04269684	0.07319458	0	0	4.023158	12.68755	ACSL4;PPARA;ADIPOR2
Reactome_2016	Metabolism of lipids and lipoproteins Homo sapiens R-HSA-556833	21/659	6.446458e-12	1.186148e-09	0	0	8.234825	212.1908	MBOAT7;MTTP;APOC3;ACSL4;PIK3R2;APOA5;SREBF2;HSD11B1;FADS2;GPAM;PNPLA3;PEMT;PPARG;APOE;APOB;LPIN1;PPARA;SLC27A5;FADS1;FDFT1;PNPLA2
Reactome_2016	Chylomicron-mediated lipid transport Homo sapiens R-HSA-174800	5/17	1.504662e-08	1.845719e-06	0	0	89.1129	1605.112	MTTP;APOC3;APOE;APOB;APOA5
Reactome_2016	Fatty acid, triacylglycerol, and ketone body metabolism Homo sapiens R-HSA-535734	9/217	1.204312e-06	8.863735e-05	0	0	9.574654	130.4987	GPAM;ACSL4;PPARG;LPIN1;PPARA;APOA5;SREBF2;FADS1;FDFT1
Reactome_2016	Glycerophospholipid biosynthesis Homo sapiens R-HSA-1483206	6/102	1.09271e-05	0.0005744531	0	0	13.45516	153.7153	GPAM;MBOAT7;PNPLA3;PEMT;LPIN1;PNPLA2
Reactome_2016	Phospholipid metabolism Homo sapiens R-HSA-1483257	7/161	1.439088e-05	0.0006563345	0	0	9.864136	109.9744	GPAM;MBOAT7;PNPLA3;PEMT;PIK3R2;LPIN1;PNPLA2
Reactome_2016	PPARA activates gene expression Homo sapiens R-HSA-1989781	6/113	1.963441e-05	0.0006563345	0	0	12.06522	130.7656	PPARG;PPARA;APOA5;SREBF2;FADS1;FDFT1
Reactome_2016	Regulation of lipid metabolism by Peroxisome proliferator-activated receptor alpha (PPARalpha) Homo sapiens R-HSA-400206	6/116	2.278828e-05	0.0006563345	0	0	11.73439	125.432	PPARG;PPARA;APOA5;SREBF2;FADS1;FDFT1
Reactome_2016	Metabolism of fat-soluble vitamins Homo sapiens R-HSA-6806667	4/51	0.0001135147	0.001740558	0	0	17.97646	163.2906	APOC3;APOE;GC;APOB
Reactome_2016	Regulation of cholesterol biosynthesis by SREBP (SREBF) Homo sapiens R-HSA-1655829	4/55	0.0001526173	0.002080117	0	0	16.5632	145.5504	GPAM;PPARA;SREBF2;FDFT1
Reactome_2016	The fatty acid cycling model Homo sapiens R-HSA-167826	2/5	0.0002353803	0.002706874	0	0	138.1875	1154.461	UCP3;UCP2
Reactome_2016	HDL-mediated lipid transport Homo sapiens R-HSA-194223	2/19	0.003849039	0.02832893	0	0	24.36887	135.4893	APOC3;APOE
Reactome_2016	LDL-mediated lipid transport Homo sapiens R-HSA-171052	1/6	0.0290456	0.1068878	0	0	41.02474	145.182	APOB
Reactome_2016	Dermatan sulfate biosynthesis Homo sapiens R-HSA-2022923	1/11	0.05261126	0.137959	0	0	20.50722	60.39016	NCAN
Reactome_2016	Synthesis of bile acids and bile salts via 24-hydroxycholesterol Homo sapiens R-HSA-193775	1/14	0.066478	0.1578316	0	0	15.7724	42.75716	SLC27A5
Reactome_2016	Chondroitin sulfate biosynthesis Homo sapiens R-HSA-2022870	1/20	0.09361159	0.1822702	0	0	10.78839	25.55339	NCAN
Reactome_2016	Synthesis of very long-chain fatty acyl-CoAs Homo sapiens R-HSA-75876	1/21	0.09805733	0.1889272	0	0	10.24845	23.79899	ACSL4
Reactome_2016	Cholesterol biosynthesis Homo sapiens R-HSA-191273	1/23	0.1068842	0.1904451	0	0	9.315839	20.83031	FDFT1
Reactome_2016	Synthesis of bile acids and bile salts via 7alpha-hydroxycholesterol Homo sapiens R-HSA-193368	1/24	0.1112655	0.1904451	0	0	8.910354	19.56568	SLC27A5
Reactome_2016	Metabolism of steroid hormones Homo sapiens R-HSA-196071	1/30	0.13711	0.2084979	0	0	7.0647	14.03736	HSD11B1
Reactome_2016	Fatty Acyl-CoA Biosynthesis Homo sapiens R-HSA-75105	1/42	0.1865881	0.2581369	0	0	4.993965	8.384128	ACSL4
Reactome_2016	Chondroitin sulfate/dermatan sulfate metabolism Homo sapiens R-HSA-1793185	1/50	0.2180025	0.2885789	0	0	4.176941	6.36252	NCAN
Reactome_2016	Heparan sulfate/heparin (HS-GAG) metabolism Homo sapiens R-HSA-1638091	1/54	0.2332563	0.3022477	0	0	3.860922	5.620025	NCAN
Reactome_2016	Role of phospholipids in phagocytosis Homo sapiens R-HSA-2029485	1/60	0.2555865	0.3210097	0	0	3.467237	4.729985	PIK3R2
WikiPathway_2021_Human	Statin inhibition of cholesterol production WP430	7/29	7.793739e-11	2.384884e-08	0	0	69.51049	1617.865	MTTP;APOC1;APOC3;APOE;APOB;APOA5;FDFT1
WikiPathway_2021_Human	PPAR signaling pathway WP3942	8/67	1.277601e-09	1.303153e-07	0	0	29.89529	612.2042	FADS2;ADIPOQ;APOC3;ACSL4;PPARG;PPARA;APOA5;SLC27A5
WikiPathway_2021_Human	Adipogenesis WP236	9/130	1.51302e-08	9.25968e-07	0	0	16.53162	297.6778	IL6;KLF6;IRS1;ADIPOQ;PNPLA3;PPARG;RETN;LPIN1;PPARA
WikiPathway_2021_Human	Nonalcoholic fatty liver disease WP4396	9/155	6.981614e-08	3.051963e-06	0	0	13.68355	225.4693	IL6;IRS1;INSR;IL1B;ADIPOQ;LEPR;PIK3R2;PPARA;ADIPOR2
WikiPathway_2021_Human	Cholesterol metabolism (includes both Bloch and Kandutsch-Russell pathways) WP4718	5/46	2.978925e-06	7.596259e-05	0	0	26.0438	331.3799	FADS2;ACSL4;FADS1;SREBF2;FDFT1
WikiPathway_2021_Human	Glycerolipids and Glycerophospholipids WP4722	4/22	3.704753e-06	8.720419e-05	0	0	47.00709	587.8657	GPAM;PNPLA3;PEMT;PNPLA2
WikiPathway_2021_Human	Omega-3/Omega-6 FA synthesis WP4723	3/14	3.992906e-05	0.000555377	0	0	57.10335	578.3659	FADS2;ACSL4;FADS1
WikiPathway_2021_Human	Omega-9 FA synthesis WP4724	3/14	3.992906e-05	0.000555377	0	0	57.10335	578.3659	FADS2;ACSL4;FADS1
WikiPathway_2021_Human	PPAR-alpha pathway WP2878	3/26	0.0002732926	0.002260203	0	0	27.29382	223.9449	APOC3;PPARA;APOA5
WikiPathway_2021_Human	Glycerophospholipid Biosynthetic Pathway WP2533	3/30	0.0004207381	0.003140143	0	0	23.24561	180.6998	GPAM;PEMT;LPIN1
WikiPathway_2021_Human	HIF1A and PPARG regulation of glycolysis WP2456	2/8	0.0006527715	0.003775888	0	0	69.08333	506.6767	SLC2A1;PPARG
WikiPathway_2021_Human	SREBF and miR33 in cholesterol and lipid homeostasis WP2011	2/16	0.002727031	0.01112628	0	0	29.59524	174.7463	PPARA;SREBF2
WikiPathway_2021_Human	Fatty acid beta-oxidation WP143	2/34	0.01203994	0.03798166	0	0	12.9362	57.17186	ACSL4;PNPLA2
WikiPathway_2021_Human	Kennedy pathway from sphingolipids WP3933	1/14	0.066478	0.1274442	0	0	15.7724	42.75716	PEMT
WikiPathway_2021_Human	Cholesterol Biosynthesis Pathway WP197	1/15	0.07105545	0.1294224	0	0	14.64507	38.72587	FDFT1
WikiPathway_2021_Human	Fatty Acid Omega Oxidation WP206	1/15	0.07105545	0.1294224	0	0	14.64507	38.72587	ADH1B
WikiPathway_2021_Human	Classical pathway of steroidogenesis with glucocorticoid and mineralocorticoid metabolism WP4523	1/16	0.07561069	0.1353033	0	0	13.66804	35.29304	HSD11B1
WikiPathway_2021_Human	Mitochondrial LC-Fatty Acid Beta-Oxidation WP368	1/17	0.08014381	0.1370056	0	0	12.81314	32.33951	ACSL4
WikiPathway_2021_Human	Fatty acid transporters WP5061	1/18	0.08465493	0.139271	0	0	12.05882	29.77531	ACSL4
WikiPathway_2021_Human	Fatty Acid Biosynthesis WP357	1/22	0.1024815	0.1608171	0	0	9.759941	22.23386	ACSL4
WikiPathway_2021_Human	White fat cell differentiation WP4149	1/32	0.1455585	0.1970836	0	0	6.608247	12.73526	PPARG
WikiPathway_2021_Human	Oxysterols derived from cholesterol WP4545	1/46	0.2024484	0.2438945	0	0	4.549141	7.266208	SLC27A5
