# Supplementary material for: Role of genetic variants and DNA methylation of lipid metabolism-related genes in metabolic dysfunction-associated steatotic liver disease
Source: Front Physiol. 2025 Mar 17;16:1562848. doi: 10.3389/fphys.2025.1562848 (PMC11955510; doi:10.3389/fphys.2025.1562848)
Supplement: Supplementary file 3 [file Table4.xlsx]

## Sheet: Table S4   
Table S4. List of genetic variants of lipid metabolism-related genes associated with the development of MASLD and/or progression to MASH and fibrosis and relative clinical phenotype
Chr	Variant	Gene	Consequence	Function	Reference allele	Alternate allele	Population (ethnicity)	Subjects (n)	Phenotype	Reference
10	rs17222723	ABCC2	p.V1188E	Lipid Transport	T	A	Argentine	167	↑ MASLD	(Sookoian et al., 2009)
	rs8187710				G	A			↑ MASLD
X	rs7887981	ACSL4	Intron variant	Activation of long-chain fatty acids	T	C	Finnish	302	Liver fat, fasting insulin, triglycerides	(Kotronen et al., 2009)
4	rs1229984	ADH1B	p.H48R	Fatty acid synthesis and metabolism	T	C	Multiethnic	23521	Preventing MASLD	(Chen et al., 2023b)
3	rs266729	ADIPOQ	2 kb upstream variant	Fat oxidation and insulin sensitivity	C	G	Multiethnic (primarily Asian)	682	↑ MASLD	(Wang et al., 2014a)
12	rs767870	ADIPOR2	Intron variant	Fatty acid oxidation and insulin sensitivity	G	A	Finnish	302	Liver fat, serum GGT, fasting triglycerides	(Kotronen et al., 2009)
5	rs1042714	ADRB2	p.E27Q	Lipid metabolism and fatty acid release	G	C	Japanese	132	Hypertriglyceridemia and fatty liver	(Iwamoto et al., 2001)
8	rs4994	ADRB3	p.W64R		A	G	Japanese	100	↑ MASH, BMI, triglyceride	(Nozaki et al., 2004)
3	rs3772630	AGTR1	Intron variant	Adipocyte proliferation and differentiation, fat acid metabolism	T	C	Japanese	602	MASLD	(Yoneda et al., 2009)
	rs3772622		Intron variant		T	C			MASLD, fibrosis
11	rs3135506	APOA5	p.S19L	Triglycerides, fatty acid metabolism	G	C	Spanish	185	↑ Moderate/Severe MASLD， ↓ Lipoprotein (a) [Lp(a)]	(Esteve-Luque et al., 2021)
2	Several	APOB		Assemble lipoproteins to transport lipids			Europe and North Africa	14	↑ Obesity, insulin resistance, lipogenesis	(Di Filippo et al., 2014)
11	rs2854116	APOC3	2 kb upstream variant	Assemble lipoproteins to transport lipids	T	C	Chinese	600	↑ MASLD, IR, hypertension, hypertriglyceridemia, HDL	(Li, 2014)
19	rs429358	APOE	p.C130R	Cholesterol metabolism and lipid clearance	T	C	Turkish	302	↑MASH	(Sazci et al., 2008)
	rs7412		p.R176C		C	T
19	rs5117	APOC1	Intron variant	Lipoprotein metabolism and regulation of lipids.	T	C	American	218595	ALT, MASLD	(Vujkovic et al., 2022)
17	rs1801689	APOH	p.C325G	Lipid transport and clearance	A	C	American	218595	ALT, MASLD	(Vujkovic et al., 2022)
10	rs11597086	CHUK	Intron variant	Adipocyte differentiation and inflammatory response	A	C	Multiracial	123196	ALT, MASLD	(Wang et al., 2021)
	rs11591741		Intron variant		G	C			ALT, MASLD
6	rs1044498	ENPP1	p.K517Q	Insulin regulation	A	C	Italian	71	↑ Fibrosis, MASLD	(Dongiovanni et al., 2010)
10	rs2862954	ERLIN1	p.A871G	Lipid metabolism in the endoplasmic reticulum	T	C	Multiracial	123196	MASLD	(Wang et al., 2021)
	rs10883451		Intron variant		T	C	American	218595	ALT, MASLD	(Vujkovic et al., 2022)
11	rs174537	FADS1	Intron variant	Fatty acid metabolism	G	T	African American	329	↑ AA	(Mathias et al., 2011)
	rs174556		Intron variant		C	T	American	206	↓ Expression of FADS1, ↑liver lipid levels	(Wang et al., 2014b)
11	rs174616	FADS2	Intron variant		G	A	Finnish	95	↑ MASLD	(Walle et al., 2019)
8	rs2645424	FDFT1	Intron variant	Modulate intrahepatic cholesterol biosynthesis	A	G	Caucasians African Americans Hispanics	229	↑ MASLD	(Santoro et al., 2013)
16	rs62033400	FTO	Intron variant	Weight regulation, fat storage	A	G	American	218595	ALT, MASLD	(Vujkovic et al., 2022)
	rs56094641		Intron variant		A	G
4	rs222054	GC		Vitamin D metabolism	C	G	Australian	951	MASLD	(Adams et al., 2013)
2	rs780094	GCKR	Intron variant	De novo lipogenesis regulation	T	C	Chinese	733	↑ MASLD, hepatic fat content, TG	(Yuan et al., 2022)
	rs1260326		p.L446P		T	C
10	rs4918722	GPAM	Intron variant	Triglyceride synthesis	C	T	Multiethnic	23521	ALT, MASLD	(Chen et al., 2023b)
1	rs2235543	HSD11B1	Intron variant	Regulating cortisol	T	C	Germany	330	MASLD, visceral fat content	(Lutz et al., 2016)
	rs12565406		Intron variant		G	T			MASLD, visceral fat content
	rs4844880		Intron variant		A	T			MASLD, visceral fat content
4	rs10433937	HSD17B13	Intron variant	Lipid remodeling	T	G	American	218595	ALT, MASLD	(Vujkovic et al., 2022)
	rs72613567		Splice donor variant		A	AA	European	46544	↓ MASLD, ALT, AST, p.I148 M	(Abul-Husn et al., 2018)
	rs13118664		Intron variant		A	T	European	1504	↓ MASLD	(Anstee et al., 2020)
	rs6834314				A	G	Asian	165	↓ MASLD, MASH	(Ting et al., 2021)
	rs62305723		p.P260S		G	A	Asian	165	↓ MASLD, MASH	(Ting et al., 2021)
19	rs11668950	PIK3R2	2 kb upstream variant	Insulin signaling	G	A	Americans	218595	ALT, MASLD	(Vujkovic et al., 2022)
2	rs16944	IL1B	2 kb upstream variant	Pro-inflammatory cytokines	A	G	Japanese	163	↑ Obesity, hypertriglyceridemia, hyperinsulinemia, MASH	(Nozaki et al., 2004)
2	rs6734238	IL1RN		Inflammatory response of adipose tissue	A	G	American	218595	ALT,MASLD	(Vujkovic et al., 2022)
7	rs1800795	IL6	2 kb upstream variant	Pro-inflammatory cytokines	C	G	Italian	193	MASLD, IR	(Carulli et al., 2009)
19	rs8113542	INSR	Intron variant	Insulin receptor	G	A	American	23521	ALT, MASLD	(Chen et al., 2023b)
2	rs1801278	IRS1	p.G971R	Insulin signaling	C	T	Italian	71	Fibrosis	(Dongiovanni et al., 2010)
10	rs3750861	KLF6	Intron variant	Adipocyte differentiation	C	T	Italian	152	↓ Fibrosis	(Nobili et al., 2014)
1	rs12077210	LEPR	Intron variant	Regulating energy balance	C	T	European	19264	MASH	(Anstee et al., 2020)
10	Several	LIPA		Hydrolysis of triglycerides and release of fatty acids			Multiethnic		↑ MASLD, fibrosis, MASH	(Di Filippo et al., 2014)
2	rs13412852	LPIN1	Intron variant	Fatty acid metabolism and storage	C	T	Italian	594	MASH, fibrosis	(Valenti et al., 2012)
1	rs12137855	LYPLAL1	Intron variant	TGL catabolism	C	T	European	7176	↑ MASLD	(McCarthy et al., 2011)
19	rs641738	MBOAT7	p.G17V	Remodeling of phosphatidylinositol	T	C	Chinese	5581	↑ MASLD, fibrosis	(Xia et al., 2022)
4	rs17598226	MTTP	Intron variant	Lipid transport and VLDL synthesis	C	G	Americans	23521	ALT, MASLD	(Vujkovic et al., 2022)
	rs1800591		Intron variant		G	T	Chinese	580	↑ MASLD	(Peng et al., 2014)
19	rs2228603	NCAN	p.P92S	Nervous system signaling	C	T	European	7176	↑ Simple steatosis	(McCarthy et al., 2011)
1	rs2479409	PCSK9	2 kb upstream variant	Cholesterol metabolism	G	A	European	100000	LDL	(Teslovich et al., 2010)
17	rs7946	PEMT	p.V212M	Phospholipid synthesis	C	T	Multiracial (primarily Asian)	3514	↑ MASLD	(Tan et al., 2016)
1	rs12743824	PLPPR4		Fat metabolism	C	A	Australian	928	MASLD	(Adams et al., 2013)
11	rs140201358	PNPLA2	p.N252K	Hydrolysis of triglycerides	C	G	Multiethnic	23521	MASLD	(Chen et al., 2023b)
22	rs738408	PNPLA3	Synonymous variant	Lipid droplets remodeling	C	T	Multiethnic	23521	MASLD	(Chen et al., 2023b)
	rs738409		p.I148M		C	G	Hispanic	383	↑ MASLD, MASH, hepatic fat content, ALT	(Romeo et al., 2008)
	rs6006460		p.S543I		G	T	African American	1032	↓ Hepatic fat content	(Romeo et al., 2008)
	rs12483959		Intron variant		G	A	Korean	2337	↑ MASLD, ALT	(Chung et al., 2018)
	rs2896019		Intron variant		T	G	Japanese	936	MASLD	(Kawaguchi et al., 2018)
	rs3810622		Intron variant		T	C	Korean	6955	MASLD	(Lee et al., 2024)
	rs4823173		Intron variant		G	A	Multiethnic	123196	MASLD	(Wang et al., 2021)
	rs2281135		Intron variant		G	A	Korean	2337	↑ MASLD, ALT	(Chung et al., 2018)
	rs2294918		p.K434E		A	G	Italian	142	↓I148M	(Donati et al., 2016)
	rs3747207		Intron variant		G	A	Multiethnic	123196	MASLD	(Wang et al., 2021)
	rs2294915		Intron variant		C	T	Multiethnic	123196	MASLD	(Wang et al., 2021)
22	rs1800206	PPARA	p.L162V	Differentiation and metabolism of adipocytes	C	G	Multiethnic	23521	↑ Fatty acid decomposition ↓ Fatty degeneration, inflammation, and fibrosis	(Chen et al., 2023b)
3	rs1805192	PPARG	p.P10A		C	G			Liver fat content	(Kovalic et al., 2018)
8	rs4841132	PPP1R3B	Non coding transcript variant	Glycogen synthesis	A	G	Multiethnic	23521	MASLD	(Chen et al., 2023b)
	rs4240624		Intron variant		G	A	European	7176	↑ Simple steatosis	(McCarthy et al., 2011)
	rs2126259		Intron variant		T	C	Finland	33770	MASLD	(Luukkonen et al., 2023a)
19	rs1862513	RETN	2 kb upstream variant	Adipose tissue inflammation	C	G	Iranian	282	↑ MASLD	(Kovalic et al., 2018)
22	rs2143571	SAMM50	Intron variant	Control of reactive oxygen species, mitochondrial shape, cell division.	G	A	Korean	2337	↑ MASLD, ALT	(Chung et al., 2018)
	rs3761472		p.D110G		A	G
	rs2073080				C	T
	rs738491		Intron variant		C	T	Han Chinese	380	↑ MASLD，triglyceride, ALT, AST	(Li et al., 2021c)
	rs2073082		Intron variant		G	A
19	rs56225452	SLC27A5	2 kb upstream variant	Fatty acid transport	C	T	Germany	755	↑ MASH/MASLD, fibrosis	(Auinger et al., 2010)
1	rs4658	SLC2A1	3 Prime UTR variant	Transport of glucose and fatty acids	C	G	Spanish	286	MASLD	(Vazquez-Chantada et al., 2013)
	rs841856		Intron variant		G	T			MASLD
22	rs133291	SREBF2	Intron variant	Cholesterol and lipid metabolism, lipid synthesis and transport	C	T	Italian	175	↑ LDL, cholesterol, postprandial dyslipidemia, MASLD	(Musso et al., 2013a)
7	rs6461378	SUN1	p.H118Y	Nuclear envelope structure, cell nucleus, and cytoskeleton	C	T	Multiethnic	120000	Simple Steatosis, MASLD	(Upadhyay et al., 2023)
10	rs7903146	TCF7L2	Intron variant	Insulin signaling	C	T	Italian	234	↑ MASLD, Liver insulin resistance	(Musso et al., 2009)
9	rs4986790	TLR4	p.D299G	Inflammatory response	A	G	Turkish	166	Preventing MASLD
19	rs58542926	TM6SF2	p.G167L	VLDL secretion	C	T	Chinese	5581	↑ MASLD, MASH, hepatic fat content	(Xia et al., 2022)
8	rs2980888	TRIB1-2		Lipid metabolism	T	C	Multiracia	123196	MASLD	(Wang et al., 2021)
11	rs695366	UCP2	Intron variant	Mitochondrial energy metabolism	T	G	Italian	920	↓ MASH	(Fares et al., 2014)
11	rs11235972	UCP3	Intron variant	Mitochondrial energy metabolism	G	A	Chinese	450	↑ Moderate/Severe inflammation, moderate/severe fatty degeneration, insulin levels, ↓ Adiponectin levels	(Xu, 2013)
