# Supplementary material for: Role of genetic variants and DNA methylation of lipid metabolism-related genes in metabolic dysfunction-associated steatotic liver disease
Source: Front Physiol. 2025 Mar 17;16:1562848. doi: 10.3389/fphys.2025.1562848 (PMC11955510; doi:10.3389/fphys.2025.1562848)
Supplement: Supplementary file 4 [file Table1.xlsx]

## Sheet: Table S1  
Table S1. List of genetic variants associated with the development and progression of MASLD and relative clinical phenotype
Chr	Variant	Gene	Consequence	Function	Reference allele	Alternate allele	Population (ethnicity)	Subjects (n)	Phenotype	Reference
10	rs17222723	ABCC2	p.V1188E	Lipid transport	T	A	Argentine	167	↑ MASLD	(Sookoian et al., 2009)
	rs8187710				G	A			↑ MASLD
1	rs6700986	ACBD6	Intron variant	Lipid metabolism regulator	G	A	Egyptian	120	↑ Fatty degeneration	(Swellam and Hamdy, 2012)
									T2DM, MASLD, leptin levels
X	rs7887981	ACSL4	Intron variant	Activation of long-chain fatty acids	T	C	Finnish	302	Liver fat, fasting insulin, triglycerides	(Kotronen et al., 2009)
4	rs1229984	ADH1B	p.H48R	Fatty acid synthesis and metabolism	T	C	Multiethnic	23521	Preventing MASLD	(Chen et al., 2023b)
3	rs266729	ADIPOQ	2 kb upstream variant	Fat oxidation and insulin sensitivity	C	G	Multiethnic (primarily Asian)	682	↑ MASLD	(Wang et al., 2014a)
12	rs767870	ADIPOR2	Intron variant	Fatty acid oxidation and insulin sensitivity	G	A	Finnish	302	Liver fat, serum GGT, fasting triglycerides	(Kotronen et al., 2009)
5	rs1042714	ADRB2	p.E27Q	Lipid metabolism and fatty acid release	G	C	Japanese	132	Hypertriglyceridemia and Fatty Liver	(Iwamoto et al., 2001)
8	rs4994	ADRB3	p.W64R		A	G	Japanese	100	↑ MASH, BMI, triglyceride	(Nozaki et al., 2004)
3	rs3772630	AGTR1	Intron variant	Adipocyte proliferation and differentiation, fat acid metabolism	T	C	Japanese	602	MASLD	(Yoneda et al., 2009)
	rs3772622		Intron variant		T	C			MASLD, fibrosis
11	rs3135506	APOA5	p.S19L	Triglycerides, atty acid metabolism	G	C	Spanish	185	↑ Moderate/Severe MASLD, ↓ Lipoprotein (a) [Lp(a)]	(Esteve-Luque et al., 2021)
2	Several	APOB		Assemble lipoproteins to transport lipids			Europe and North Africa	14	↑ Obesity, insulin resistance, lipogenesis	(Di Filippo et al., 2014)
11	rs2854116	APOC3	2 kb upstream variant	Lipid transport	T	C	Chinese	600	↑ MASLD, IR, Hypertension, hypertriglyceridemia, HDL	(Li, 2014)
19	rs429358	APOE	p.C130R	Cholesterol metabolism and lipid clearance	T	C	Turkish	302	↑ MASH	(Sazci et al., 2008)
	rs7412		p.R176C		C	T
19	rs5117	APOC1	Intron variant	Lipoprotein metabolism and regulation of lipids	T	C	American	218595	ALT, MASLD	(Vujkovic et al., 2022)
17	rs1801689	APOH	p.C325G	Lipid transport and clearance	A	C	American	218595	ALT, MASLD	(Vujkovic et al., 2022)
10	rs11597086	CHUK	Intron variant	Adipocyte differentiation and inflammatory response	A	C	Multiracial	123196	ALT, MASLD	(Wang et al., 2021)
	rs11591741		Intron variant		G	C			ALT, MASLD
2	rs79953491	COBLL1	Intron variant	Cytoskeletal organization	A	G	Multiethnic	23521	↑ MASLD, serum LDL, ALT	(Chen et al., 2023b)
2	rs13389219	COBLL1	Intron variant		C	T	Multiethnic	23521	MASLD	(Chen et al., 2023b)
		SCN2A
10	rs1227756	COL13A1	Intron variant	Extracellular matrix integrity	G	A	Non-Hispanic white	236	Lobular inflammation	(Chalasani et al., 2010)
10	rs11597390	CPN1		Blood pressure regulation	G	A	Multiethnic	123196	MASLD	(Wang et al., 2021)
	rs10883437				T	A
12	rs887304	CRACR2A	Intron variant	T-cell signaling	T	C	Multiethnic	123196	MASLD	(Wang et al., 2021)
10	rs17729876	CWF19L1	Intron variant	RNA splicing	G	A	Multiethnic	123196	↑ MASLD	(Wang et al., 2021)
	rs17668255		Intron variant		C	T			MASLD
	rs17668357		Intron variant		G	C			MASLD
	rs12784396		2 kb upstream variant		C	T			MASLD
11	rs6591182	EHBP1L1	p.V538G	Actin dynamics and interactions	T	G	Non-hispanic white	236	Lobular inflammation	(Chalasani et al., 2010)
6	rs1044498	ENPP1	p.K517Q	Insulin regulation	A	C	Italian	71	↑ Fibrosis, MASLD	(Dongiovanni et al., 2010)
10	rs2862954	ERLIN1	p.A871G	Lipid metabolism in the endoplasmic reticulum	T	C	Multiracial	123196	MASLD	(Wang et al., 2021)
	rs10883451		Intron variant		T	C	American	218595	ALT, MASLD	(Vujkovic et al., 2022)
11	rs174537	FADS1	Intron variant	Fatty acid metabolism	G	T	African American	329	↑ AA	(Mathias et al., 2011)
	rs174556		Intron variant		C	T	American	206	↓ Expression of FADS1	(Wang et al., 2014b)
									↑ liver lipid levels
11	rs174616	FADS2	Intron variant		G	A	Finnish	95	↑ MASLD	(Walle et al., 2019)
8	rs2645424	FDFT1	Intron variant	Modulate intrahepatic cholesterol biosynthesis	A	G	Caucasians African Americans Hispanics	229	↑ MASLD	(Santoro et al., 2013)
16	rs62033400	FTO	Intron variant	Weight regulation, fat storage	A	G	American	218595	ALT, MASLD	(Vujkovic et al., 2022)
	rs56094641		Intron variant		A	G
19	rs4808199	GATAD2A	Intron variant	Chromatin remodeling	G	A	Japanese	8574	MASLD	(Kawaguchi et al., 2018)
4	rs222054	GC		Vitamin D metabolism	C	G	Australian	951	MASLD	(Adams et al., 2013)
2	rs780094	GCKR	Intron variant	De novo lipogenesis regulation	T	C	Chinese	733	↑ MASLD, hepatic fat content, TG	(Yuan et al., 2022)
	rs1260326		p.L446P		T	C
6	rs17883901	GCLC/GCLM	2 kb upstream variant	Glutathione synthesis.	G	A	Brazil	272	↑ MASH	(Oliveira et al., 2010)
10	rs4918722	GPAM	Intron Variant	Triglyceride synthesis	C	T	Multiethnic	23521	ALT, MASLD	(Chen et al., 2023b)
6	rs1800562	HFE	p.C102Y	Iron metabolism regulation	G	A	Italian	587	fibrosis	(Valenti et al., 2010)
1	rs2235543	HSD11B1	Intron variant	Regulating cortisol	T	C	Germany	330	MASLD, visceral fat content	(Lutz et al., 2016)
	rs12565406		Intron variant		G	T			MASLD, visceral fat content
	rs4844880		Intron variant		A	T			MASLD, visceral fat content
4	rs10433937	HSD17B13	Intron variant	Lipid remodeling	T	G	American	218595	ALT, MASLD	(Vujkovic et al., 2022)
	rs72613567		Splice donor variant		A	AA	European	46544	↓ MASLD, ALT, AST, I148 M	(Abul-Husn et al., 2018)
	rs13118664		Intron variant		A	T	European	1504	↓ MASLD	(Anstee et al., 2020)
	rs6834314				A	G	Asian	165	↓ MASLD, MASH	(Ting et al., 2021)
	rs62305723		p.P260S		G	A	Asian	165	↓ MASLD, MASH	(Ting et al., 2021)
8	rs79137099	IDO2		involved in immune response	A	G	European	1504	↓ MASLD	(Anstee et al., 2020)
19	rs11668950	PIK3R2	2 kb Upstream Variant	Insulin signaling	G	A	Americans	218595	ALT, MASLD	(Vujkovic et al., 2022)
19	rs11322783	IFNL3/4	Frameshift Variant	Interferons; immune response modulation	TT	T	Multiethnic	123196	MASLD	(Wang et al., 2021)
	rs12979860		Intron variant		C	T			MASLD
2	rs16944	IL1B	2 kb Upstream Variant	Pro-inflammatory cytokines	A	G	Japanese	163	↑ Obesity, hypertriglyceridemia, hyperinsulinemia, MASH	(Nozaki et al., 2004)
2	rs6734238	IL1RN		Inflammatory response of adipose tissue	A	G	American	218595	ALT, MASLD	(Vujkovic et al., 2022)
7	rs1800795	IL6	2 kb Upstream Variant	Pro-inflammatory cytokines	C	G	Italian	193	MASLD, IR	(Carulli et al., 2009)
19	rs8113542	INSR	Intron variant	Insulin receptor	G	A	American	23521	ALT, MASLD	(Chen et al., 2023b)
2	rs1801278	IRS1	p.G971R	Insulin signaling	C	T	Italian	71	Fibrosis	(Dongiovanni et al., 2010)
1	rs2274907	ITLN1	p.V109D	Involved in immune response; regulating inflammation	A	T	Iran	188	MASLD	(Kovalic et al., 2018)
4	rs17618244	KLB	p.R728Q	Co-receptor for fibroblast growth factor 21; metabolic regulation	G	A	Italian	87	MASH	(Buzova et al., 2022)
10	rs3750861	KLF6	Intron variant	Adipocyte differentiation	C	T	Italian	152	↓Fibrosis	(Nobili et al., 2014)
13	rs7324845	LCP1	Intron variant	Actin-binding protein; involved in cytoskeleton dynamics	G	A	Australia	951	Fatty degeneration, MASLD	(Adams et al., 2013)
1	rs12077210	LEPR	Intron variant	Regulating energy balance	C	T	European	19264	MASH	(Anstee et al., 2020)
10	Several	LIPA		Hydrolysis of triglycerides and release of fatty acids			Multiethnic		↑ MASLD, fibrosis, MASH	(Di Filippo et al., 2014)
2	rs13412852	LPIN1	Intron variant	Fatty acid metabolism and storage	C	T	Italian	594	MASH， fibrosis	(Valenti et al., 2012)
1	rs12137855	LYPLAL1	Intron variant	TGL catabolism	C	T	European	7176	↑MASLD	(McCarthy et al., 2011)
19	rs641738	MBOAT7	p.G17V	Remodeling of phosphatidylinositol	T	C	Chinese	5581	↑MASLD, fibrosis	(Xia et al., 2022)
2	rs4374383	MERTK	Intron variant	Tyrosine kinase; regulates phagocytosis and inflammation	A	G	Multiethnic	123196	MASLD	(Wang et al., 2021)
1	rs2642438	MTARC1	p.T165A	Mitochondrial function and apoptosis regulation	A	G	Multiethnic	23521	MASLD	(Chen et al., 2023b)
	rs2642442		Intron variant		C	T	European	100000	LDL	(Teslovich et al., 2010)
1	rs1801133	MTHFR	p.A263V	involved in folate metabolism	G	A	Multiethnic	1973	↑MASLD	(Wallace et al., 2016)
4	rs17598226	MTTP	Intron variant	Lipid transport and VLDL synthesis	C	G	Americans	23521	ALT, MASLD	(Vujkovic et al., 2022)
	rs1800591		Intron variant		G	T	Chinese	580	↑MASLD	(Peng et al., 2014)
19	rs2228603	NCAN	p.P92S	Nervous system signaling	C	T	European	7176	↑Simple Steatosis	(McCarthy et al., 2011)
22	rs5764455	PARVB	Intron variant	Cytoskeletal regulation; cell adhesion and migration	A	G	Japanese	2510	Fibrosis, fatty degeneration, ALT, AST	(Kitamoto et al., 2013)
	rs6006473				C	T			Fibrosis, fatty degeneration, ALT, AST
	rs6006611		Intron variant		G	A			Fibrosis, fatty degeneration, ALT, AST
19	rs10500212	PBX4	Intron variant	Transcription factor; involved in developmental processes	C	T	European	1504	MASLD	(Anstee et al., 2020)
11	rs236918	PCSK7	Intron variant	Proprotein convertase; involved in protein processing	G	C	Multiethnic	506381	↑Triglycerides, transaminases, and liver inflammation	(Dongiovanni et al., 2019)
1	rs2479409	PCSK9	2 kb Upstream Variant	Cholesterol metabolism	G	A	European	100000	LDL	(Teslovich et al., 2010)
7	rs343064	PDGFA		involved in cell growth and development	C	T	Chinese	1027	MASLD	(Shang et al., 2015)
17	rs7946	PEMT	p.V212M	Phospholipid synthesis	C	T	Multiracial (primarily Asian)	3514	↑MASLD	(Tan et al., 2016)
1	rs12743824	PLPPR4		Fat metabolism	C	A	Australian	928	MASLD	(Adams et al., 2013)
11	rs140201358	PNPLA2	p.N252K	Hydrolysis of triglycerides	C	G	Multiethnic	23521	MASLD	(Chen et al., 2023b)
22	rs738408	PNPLA3	Synonymous variant	Lipid droplets remodeling	C	T	Multiethnic	23521	MASLD	(Chen et al., 2023b)
	rs738409		p.I148M		C	G	Hispanic	383	↑MASLD, MASH, hepatic fat content, ALT	(Romeo et al., 2008)
	rs6006460		p.S543I		G	T	African American	1032	↓ Hepatic fat content	(Romeo et al., 2008)
	rs12483959		Intron variant		G	A	Korean	2337	↑ MASLD, ALT	(Chung et al., 2018)
	rs2896019		Intron variant		T	G	Japanese	936	MASLD	(Kawaguchi et al., 2018)
	rs3810622		Intron variant		T	C	Korean	6955	MASLD	(Lee et al., 2024)
	rs4823173		Intron variant		G	A	Multiethnic	123196	MASLD	(Wang et al., 2021)
	rs2281135		Intron variant		G	A	Korean	2337	↑ MASLD, ALT	(Chung et al., 2018)
	rs2294918		p.K434E		A	G	Italian	142	↓ p.I148M	(Donati et al., 2016)
	rs3747207		Intron variant		G	A	Multiethnic	123196	MASLD	(Wang et al., 2021)
	rs2294915		Intron variant		C	T	Multiethnic	123196	MASLD	(Wang et al., 2021)
22	rs1800206	PPARA	p.L162V	Differentiation and metabolism of adipocytes	C	G	Multiethnic	23521	↑ Fatty acid decomposition ↓ Fatty degeneration, inflammation, and fibrosis	(Chen et al., 2023b)
3	rs1805192	PPARG	p.P10A		C	G			Liver fat content	(Kovalic et al., 2018)
8	rs4841132	PPP1R3B	Non coding transcript variant	Glycogen synthesis	A	G	Multiethnic	23521	MASLD	(Chen et al., 2023b)
	rs4240624		Intron variant		G	A	European	7176	↑ Simple steatosis	(McCarthy et al., 2011)
	rs2126259		Intron variant		T	C	Finland	33770	MASLD	(Luukkonen et al., 2023a)
9	rs35929428	PTPRD	p.R995C	regulates cell signaling	G	A	Japanese	63	Fat accumulation, fibrosis, MASLD	(Nakajima et al., 2017)
15	rs62021874	PYGO1	Intron variant	Participates in wnt signaling and gene regulation	C	T	European	1504	MASLD	(Anstee et al., 2020)
	rs11858624		p.P299H		G	T
12	rs6487679	PZP		May function in immune response and inflammation	C	T	Non-Hispanic white	236	MASLD	(Chalasani et al., 2010)
19	rs1862513	RETN	2 kb upstream variant	Adipose tissue inflammation	C	G	Iranian	282	↑MASLD	(Kovalic et al., 2018)
22	rs2143571	SAMM50	Intron variant	Control of reactive oxygen species, mitochondrial shape, cell division	G	A	Korean	2337	↑MASLD, ALT	(Chung et al., 2018)
	rs3761472		p.D110G		A	G
	rs2073080				C	T
	rs738491		Intron variant		C	T	Han Chinese	380	↑ MASLD, triglyceride, ALT, AST	(Li et al., 2021c)
	rs2073082		Intron variant		G	A
14	rs28929474	SERPINA1	p.E366K	Protects tissues from damage	C	T	American	218595	ALT, MASLD	(Vujkovic et al., 2022)
	rs17580		p.E288V		T	A	Multiethnic	123196	MASLD	(Wang et al., 2021)
19	rs56225452	SLC27A5	2 kb upstream variant	Fatty acid transport	C	T	Germany	755	↑ MASH/MASLD, fibrosis	(Auinger et al., 2010)
1	rs4658	SLC2A1	3 Prime UTR variant	Transport of glucose and fatty acids	C	G	Spanish	286	MASLD	(Vazquez-Chantada et al., 2013)
	rs841856		Intron variant	Transport of glucose and fatty acids	G	T			MASLD
16	rs11864146	SLC38A8	Intron variant	Sodium-coupled neutral amino acid transporter	A	G	Australian	951	MASLD, fasting insulin	(Adams et al., 2013)
6	rs4880	SOD2	p.V47A	Manganese superoxide dismutase; an antioxidant enzyme	A	G	Germany	70	MASLD	(Hudert et al., 2018)
22	rs133291	SREBF2	Intron variant	Cholesterol and lipid metabolism, lipid synthesis and transport	C	T	Italian	175	↑ LDL, Cholesterol, postprandial dyslipidemia, MASLD	(Musso et al., 2013a)
19	rs8107974	SUGP1	Intron variant	Involved in RNA metabolism and gene regulation	A	T	European	1504	MASLD	(Anstee et al., 2020)
	rs10401969		Intron variant		T	C	Multiethnic	123196	MASLD	(Wang et al., 2021)
7	rs6461378	SUN1	p.H118Y	Nuclear envelope structure, cell nucleus, and cytoskeleton	C	T	Multiethnic	120000	Simple steatosis, MASLD	(Upadhyay et al., 2023)
10	rs7903146	TCF7L2	Intron variant	Insulin signaling	C	T	Italian	234	↑ MASLD, liver insulin resistance	(Musso et al., 2009)
9	rs4986790	TLR4	p.D299G	Inflammatory response	A	G	Turkish	166	Preventing MASLD	(Musso et al., 2009)
19	rs58542926	TM6SF2	p.G167L	VLDL secretion	C	T	Chinese	5581	↑ MASLD, MASH, hepatic fat content	(Xia et al., 2022)
19	rs626283	TMC4	2 kb upstream variant	Involved in membrane biology and signal transduction	C	G	Multiethnic	23521	MASLD	(Chen et al., 2023b)
		MBOAT7
3	rs1131568	TNFSF10	Non coding transcript variant	Involved in apoptosis	T	C	Chinese	164	MASLD	(Yan et al., 2009)
	rs1131580		Non coding transcript variant		A	G
9	rs7029757	TOR1B	Non coding transcript variant	Regulates cell growth and metabolism via the mTOR pathway	G	A	Multiethnic	23521	MASLD	(Chen et al., 2023b)
8	rs2980888	TRIB1-2		Lipid metabolism	T	C	Multiracia	123196	MASLD	(Wang et al., 2021)
2	rs2954021	TRIB2		Regulates cellular signaling and influences apoptosis	A	G	Multiethnic	123196	MASLD	(Wang et al., 2021)
11	rs695366	UCP2	Intron variant	Mitochondrial energy metabolism	T	G	Italian	920	↓ MASH	(Fares et al., 2014)
11	rs11235972	UCP3	Intron variant	Mitochondrial energy metabolism	G	A	Chinese	450	↑ Moderate/Severe inflammation, moderate/Severe fatty degeneration, Insulin levels, ↓ Adiponectin levels	(Xu, 2013)
2	rs2068834	ZNF512	Intron variant	Functions in transcription regulation	T	C	European	1504	MASLD	(Anstee et al., 2020)
11	rs964184	ZPR1	3 prime UTR variant	RNA-binding protein; involved in gene expression and signal transduction	G	C	Spanish	185	↑ Moderate/Severe MASLD, ↓ lipoprotein (a) [Lp(a)]	(Esteve-Luque et al., 2021)
