# Supplementary material for: Role of genetic variants and DNA methylation of lipid metabolism-related genes in metabolic dysfunction-associated steatotic liver disease
Source: Front Physiol. 2025 Mar 17;16:1562848. doi: 10.3389/fphys.2025.1562848 (PMC11955510; doi:10.3389/fphys.2025.1562848)
Supplement: Supplementary file 5 [file Table5.xlsx]

## Sheet: Table S5
Table S5. List of the genes and the alteration of methylation involved in the development and progression of MASLD in human liver and blood
Gene Name (CpG Site)	Sample Type	Correlations with DNA Methylation	Number of Subjects	DNA Methylation Measurement Method(s)	Reference
Hypo: Global DNA methylation	Liver biopsy	Inflammation, liver fibrosis, disease progression, serum homocysteine level	18 Controls, 47 MASLD	Methyl Flash Methylated DNA Quantification Kit	(Lai et al., 2019)
Hyper: MT-ND6	Liver biopsy	NAS, liver fibrosis	18 Controls, 45 MASLD	MS-PCR	(Pirola et al., 2013)
Hyper: PPARGC1A(promoter)	Liver biopsy	Plasma fasting insulin level, HOMA-IR	11 Controls, 63 MASLD	MS-PCR	(Sookoian et al., 2010)
Hyper: HIC1, GSTP1, SOCS1, RASSF1, CDKN2A, APC (promoter)	Paraffin-embedded liver biopsy	8-hydroxydeoxyguanosine deposition, MASH-HCC specific	65 MASLD, 16 MASLD-HCC	Methyl Light assay	(Nishida et al., 2016)
Hypo: TGFB1 (Exon1 CpG_2), PDGFRA (promoter CpG_3) Hyper: PPARA (promoter CpG_3), PPARD (promoter CpG_2)	Paraffin-embedded liver biopsy	Liver fibrosis	17 MASLD, 10 ALD	Bisulfite pyrosequencing	(Zeybel et al., 2015)
Hypo: DPP4 (CpG_1362)	Frozen liver biopsy	MASLD, DPP4 expression	96 Obesity	Bisulfite pyrosequencing	(Baumeier et al., 2017)
Hypo: PARVB (CpG_26) Hyper: PNPLA3 (CpG_99)	Frozen liver biopsy	Liver fibrosis, rs738409-CpG_99	65 MASLD	Targeted-bisulfite sequence analysis	(Kitamoto et al., 2015)
Hypo: DCAF4L2 (cg02310286, cg17703554, cg21181391), CKLF (cg08287306, cg08793208), TRIM4 (cg02756107, cg25591451), PRC1 (cg01407062), UBE2C (cg19197419), TUBA1B (cg13709639)	Frozen liver biopsy	MASH-HCC specific, necroinflammatory grade of MASH, poorer tumor differentiation	36 Controls, 22 MASH, 22 MASH-HCC, 36 viral-HCC	Infinium Human Methylation 450K BeadChip	(Tian et al., 2020)
Hypo: ACOT7 (cg08679807), FOXN3 (cg11021810), MAML3 (cg14497545), PCNT (cg05998816), PMPCA (cg13560760), RASA2 (cg10757852), SPG7 (cg12774921), NSD2 (cg03150409) Hyper: ARF4 (cg08081407), DHX36 (cg18185028), FLCN (cg07138452), FYTTD1 (cg05788437), MICAL3 (cg05367846), MRPS24 (cg11213199), NQO2 (cg09741240), PKP4 (cg13896783), PLAG1 (cg01994308), PROSER3 (cg05910615), TRAPPC10 (cg11381792), WDR6 (…	Frozen liver biopsy	MASH-HCC specific	55 Controls, 113 MASH, 22 MASH-HCC, 37 viral hepatitis or cirrhosis, 37 viral-HCC	Infinium Human Methylation 450K BeadChip	(Kuramoto et al., 2017)
Hypo: FADS2 (cg06781209, cg07999042)	Liver biopsy	D6D activity, rs174616 -cg07999042	95 Obesity	Infinium Human Methylation 450K BeadChip	(Walle et al., 2019)
Hypo: GRHL3 (cg24860886, cg01195112, cg21289280, cg16155382, cg04552500, cg20242797, cg23820945, cg14167629, cg19697558, cg27298252) Hyper: SLC47A1 (cg01530032, cg15014549, cg08895056, cg20930201, cg10718608, cg12133118), SCD (cg02237755, cg24503796, cg03440556, cg06400428, cg18328965), NPC1L1 (cg06907626, cg14477619, cg12252759, cg05358848, cg23118549), G6PC1 (cg05353659), FOXA2 (cg09861917, cg2…	Liver biopsy	MASLD, liver fibrosis	75 Controls, 103 MASLD	Infinium Human Methylation 450K BeadChip	(Mwinyi et al., 2017)
Hyper: EPHX1 (cg26187962, cg03337430, cg24928687, cg17468616, cg23096144, cg03459809, cg05385434, cg25152404, cg24868305), SLC51A (cg17526770, cg27558485, cg08877188, cg21748136, cg05473677, cg04478991), SLC10A1 (cg05633152, cg21088438, cg01448863), SLC27A5 (cg19469742, cg18495710, cg16107172, cg07726085, cg16278661, cg06621784), SLCO2B1 (cg12537437, cg25367084, cg23577865, cg20358275, cg15751948…	Liver biopsy	MASLD, liver fibrosis	75 Controls, 103 MASLD	Infinium Human Methylation 450K BeadChip	(Schiöth et al., 2016)
Hypo: FGFR2 (cg01385327), CASP1 (cg13802966) Hyper: MAT1A (cg19423196)	Frozen liver biopsy	Liver fibrosis	25 Controls, 90 MASLD	Infinium Human Methylation 450K BeadChip, Bisulfite pyrosequencing	(Murphy et al., 2013)
Hypo: ADGRG1 (cg14020652), ARL4C (cg15016771), LGALS9 (cg27625456), SEMA3E (cg14519356), HDAC9 (cg16925459), COL4A1 (cg26090406), MINDY4 (cg02543636), TRPV6 (cg06429466), cg19403610, CLDN8 (cg06427867), FGD6 (cg211182715), CRTC1 (cg04888360), SLCO3A1 (cg03756778), GRHL3 (cg02984188), BMP2 (cg16831623), cg3542846, ZNF135 (cg27182293), FMNL2 (cg01467882), cg07375130 Hyper: SLC22A20P (cg27428304), K…	Liver biopsy	MASH, serum fasting insulin level	95 Obesity	Infinium Human Methylation 450K BeadChip	(de Mello et al., 2017)
Hypo: PRKCE (cg04035064), GALNT18 (cg16337763), IP6K3 (cg10714061), ACLY (cg25687994), PLCG1 (cg18347630) Hyper: PC (cg04174538),GRID1 (cg27317356), IGF1 (cg08806558), IGFBP2 (cg16669516)	Frozen liver biopsy	MASLD	18 Controls, 45 Obesity	Infinium Human Methylation 450K BeadChip, Bisulfite sequencing	(Ahrens et al., 2013)
Hypo: C5AR1, C7, CD59 Hyper: C1R, C1S, C3, C6, C4BPA, SERPING1	Liver biopsy	Liver fibrosis	31 Controls, 75 MASLD	Infinium Human Methylation EPIC BeadChip	(Magdy et al., 2024)
Hypo: FBLIM1, CYR61 , PTGFRN, ZBTB38, SERPINB9, PDGFA, AQP1,TMEM55A，FGFR2，LDHB，NQO1，RAB34，KCNJ15，MGMT Hyper: ETNK2, NEU4, GNMT, TOLLIP, RBP5, QPRT, GPT2, MT2A, FXYD1, WISP1, SOD3	Frozen liver biopsy	Liver fibrosis	35 Mild MASLD 25 Advanced MASLD	Infinium Human Methylation 450K BeadChip	(Hotta et al., 2018)
Hypo: APBB2, GIMAP1, NSMAF, ZNF782, BCL9L, SHANK2, ANXA2, NR2F2, RALGAPA2 Hyper: PGM1, PHF13, BIN1, PRDM8, FBN2, RNF182, RNF39, APOM, ELFN1, HOXA3, HOXA4, NDRG1, GPT, EPHX2, RASGEF1A, TOLLIP, NLRP6, ACADS, CCDC42, ZNF532, SH2D3A, LSS, MPST	Liver biopsy	Liver fibrosis	15 Controls, 14 MASLD	Infinium Human Methylation 450K BeadChip	(Gerhard et al., 2018)
Hyper: 120 CGIs Hypo: 32 CGIs	Peripheral blood	Age acceleration, liver fibrosis	18 Controls, 44 MASH	Infinium Human Methylation 450K BeadChip	(Loomba et al., 2018)
Hypo: SKI(cg09469355), DHCR24(cg17901584), SARS1 1 (cg03725309), PHGDH (cg14476101), MSMO1 (cg05119988), cg03957124, CPT1A (cg00574958), CLMP (cg26894079), TBCD (cg19016694, cg08309687) Hyper: SREBF1 (cg11024682), NHERF1 (cg14020176), ZFR2 (cg15860624), ABCG1 (cg27243685, cg06500161)	Peripheral blood	Hepatic fat	3400 European ancestry, 401 African ancestry, 724 Hispanic ancestry	Infinium Human Methylation 450K BeadChip	(Ma et al., 2019)
Hypo: cg09826692, cg12362980, CAGE1 (cg02013957), LIFR (cg18848688) Hyper: ADGRA3 (cg13291296), HEXD (cg16261091), ABCC1 (cg04981696), EHMT2 (cg2178228), FRMD4B (cg10178228), RPUSD1 (cg06706068), cg01693328, RARB (cg26786980), PAN2 (cg26105057), ARRDC1 (cg14451560), ZYX (cg05102190), LFNG (cg15653194), cg03956053, ch22746421, PRDM12 (cg13920768)	Peripheral blood	MASH specific	30 Controls, 35 MASLD	Infinium Human Methylation 450K BeadChip, Bisulfite pyrosequencing	(Wu et al., 2018)
Hypo: ACSL4 (cg15536552, cg06822229), CPT1C (cg21604803)	Peripheral blood	Risk for MASLD	30 Controls, 35 MASLD	Infinium Human Methylation 450K BeadChip, Bisulfite pyrosequencing	(Zhang et al., 2018)
Hypo: SLC7A11 (cg06690548), SLC43A1 (cg11376147), SLC1A5 (cg22304262), PHGDH (cg14476101)	Peripheral blood	Hepatic steatosis, serum liver enzymes (GGT, ALT)	1450 Participants	Infinium Human Methylation 450K BeadChip	(Nano et al., 2017)
Hyper: PPARG(CpG_1, CpG_2)	Plasma	Liver fibrosis	9 Controls, 26 MASLD, 13 ALD cirrhosis	Bisulfite pyrosequencing	(Hardy et al., 2017)
Hypo: PRKCE (cg11476211, cg23513959, cg06023506, cg24069962, cg08646535, cg03846063, cg13480738, cg00518941, cg04338128, cg14409987, cg25026667), SEC14L3 (cg15053322, cg17802464)	Peripheral blood leukocytes	MASLD specific	20 MASLD patients 20 Controls	Infinium Human Methylation 850K BeadChip, EpiTYPER	(Pan et al., 2022)
AGPS (cg15996499), CRACR2A (cg04614981), A2MP1 (cg14335324), FARP1 (cg21126338, cg00071727)	Peripheral blood leukocytes	BMI, intrahepatic fat percentage	120 Participants	Infinium Human Methylation 850K BeadChip	(Yaskolka Meir et al., 2021)
